# Supplementary material for: DNA methylation-based detection and prediction of cervical intraepithelial neoplasia grade 3 and invasive cervical cancer with the WID™-qCIN test
Source: Clin Epigenetics. 2022 Nov 21;14:150. doi: 10.1186/s13148-022-01353-0 (PMC9682674; doi:10.1186/s13148-022-01353-0)
Supplement: Supplementary file 2 — Additional file 2: Original data for calculations in the manuscript. [file 13148_2022_1353_MOESM2_ESM.xlsx]

## Sheet: Sheet1
set	type	age	ic	selfsampling	DPP6 (cg19274890 [i])	CLEC14A (cg16404157 [i])	RALYL (cg17233763 [ii])	MSC (cg04596005 [ii])	GSX1 (cg26609631 [iii])	ZNF536 (cg06000994 [ii])	CLVS2 (cg10182317 [ii])	KCNIP4 (cg00688962 [i])	NTM (cg11358689 [ii])	SERTM1 (cg09907509 [ii])	LINC00403 (cg23619365 [i])	PDE1C (cg18961681 [ii])	REG39 (cg03692651 [i])	RBFOX1 (cg00884040 [i])	GALR1 (cg06360427 [i])	MDGA2 (cg18343957 [I])	FUT9 (cg01758512 [ii])	LHX8 (cg08272731 [i])	ELAVL4 (cg02623400 [i])	NETO1 (cg23883696 [i])	RNF291 (cg13438893 [ii])	LINC00403 (cg23619365 [iv])	MHC (cg22305167 [ii])	NID2 (cg04701034 [i])	ZIC4 (cg16768018)	RCN1 (cg20019985 [i])	RP4 (cg18235050 [ii])	RYR2 (cg22370295 [i])	time_to_diagnosis	sampletype	agegroup	hpv	setname	setting	substrate	collection	controldiag	casediag	diag	WID_qCIN
LBC-CIN Diagnostic Validation Set	CIN1	44	0.201729	No	0.0584274		0.168998		0																								0	LBC	>=30	other hrHPV+	LBC-CIN Diagnostic Validation Set	Case/Control	LBC-TP	HCP	CIN1	N/A	CIN1	0.227426
LBC-CIN Diagnostic Validation Set	CIN1	44	0.405092	No	0		0		0																								0	LBC	>=30	other hrHPV+	LBC-CIN Diagnostic Validation Set	Case/Control	LBC-TP	HCP	CIN1	N/A	CIN1	0
LBC-CIN Diagnostic Validation Set	CIN1	25	0.100812	No	0		0		0																								0	LBC	<30	other hrHPV+	LBC-CIN Diagnostic Validation Set	Case/Control	LBC-TP	HCP	CIN1	N/A	CIN1	0
LBC-CIN Diagnostic Validation Set	CIN1	30	0.115492	No	0.338574		0.00889917		0																								0	LBC	>=30	other hrHPV+	LBC-CIN Diagnostic Validation Set	Case/Control	LBC-TP	HCP	CIN1	N/A	CIN1	0.347473
LBC-CIN Diagnostic Validation Set	CIN1	23	0.288692	No	0		0.351352		0																								0	LBC	<30	other hrHPV+	LBC-CIN Diagnostic Validation Set	Case/Control	LBC-TP	HCP	CIN1	N/A	CIN1	0.351352
LBC-CIN Diagnostic Validation Set	CIN1	25	0.408754	No	0.337911		1.44894		0																								0	LBC	<30	HPV16+ or HPV18+	LBC-CIN Diagnostic Validation Set	Case/Control	LBC-TP	HCP	CIN1	N/A	CIN1	1.78685
LBC-CIN Diagnostic Validation Set	CIN1	28	0.645909	No	0		0.0256105		0																								0	LBC	<30	HPV16+ or HPV18+	LBC-CIN Diagnostic Validation Set	Case/Control	LBC-TP	HCP	CIN1	N/A	CIN1	0.0256105
LBC-CIN Diagnostic Validation Set	CIN1	30	0.391453	No	0		0		0																								0	LBC	>=30	HPV16+ or HPV18+	LBC-CIN Diagnostic Validation Set	Case/Control	LBC-TP	HCP	CIN1	N/A	CIN1	0
LBC-CIN Diagnostic Validation Set	CIN1	23	0.376422	No	0.272882		0.000559388		0																								0	LBC	<30	HPV16+ or HPV18+	LBC-CIN Diagnostic Validation Set	Case/Control	LBC-TP	HCP	CIN1	N/A	CIN1	0.273441
LBC-CIN Diagnostic Validation Set	CIN1	27	0.245322	No	0		0		0.00706087																								0	LBC	<30	other hrHPV+	LBC-CIN Diagnostic Validation Set	Case/Control	LBC-TP	HCP	CIN1	N/A	CIN1	0.00706087
LBC-CIN Diagnostic Validation Set	CIN1	25	0.511587	No	1.37541		1.23963		0.982077																								0	LBC	<30	other hrHPV+	LBC-CIN Diagnostic Validation Set	Case/Control	LBC-TP	HCP	CIN1	N/A	CIN1	3.59712
LBC-CIN Diagnostic Validation Set	CIN1	33	0	No	0		0.0313061		0																								0	LBC	>=30	HPV16+ or HPV18+	LBC-CIN Diagnostic Validation Set	Case/Control	LBC-TP	HCP	CIN1	N/A	CIN1	0.0313061
LBC-CIN Diagnostic Validation Set	CIN1	31	0.0930392	No	0.844285		1.26493		0																								0	LBC	>=30	HPV16+ or HPV18+	LBC-CIN Diagnostic Validation Set	Case/Control	LBC-TP	HCP	CIN1	N/A	CIN1	2.10922
LBC-CIN Diagnostic Validation Set	CIN1	25	0.138774	No	0		0.00963229		0																								0	LBC	<30	other hrHPV+	LBC-CIN Diagnostic Validation Set	Case/Control	LBC-TP	HCP	CIN1	N/A	CIN1	0.00963229
LBC-CIN Diagnostic Validation Set	CIN1	42	0.0598193	No	0		0		0																								0	LBC	>=30	other hrHPV+	LBC-CIN Diagnostic Validation Set	Case/Control	LBC-TP	HCP	CIN1	N/A	CIN1	0
LBC-CIN Diagnostic Validation Set	CIN1	39	0.031335	No	0.0988131		0.0187023		0																								0	LBC	>=30	other hrHPV+	LBC-CIN Diagnostic Validation Set	Case/Control	LBC-TP	HCP	CIN1	N/A	CIN1	0.117515
LBC-CIN Diagnostic Validation Set	CIN1	26	0.535394	No	0		0.000554916		0																								0	LBC	<30	other hrHPV+	LBC-CIN Diagnostic Validation Set	Case/Control	LBC-TP	HCP	CIN1	N/A	CIN1	0.000554916
LBC-CIN Diagnostic Validation Set	CIN1	28	0.651971	No	0		0		0																								0	LBC	<30	other hrHPV+	LBC-CIN Diagnostic Validation Set	Case/Control	LBC-TP	HCP	CIN1	N/A	CIN1	0
LBC-CIN Diagnostic Validation Set	CIN1	28	0	No	0		0		0																								0	LBC	<30	other hrHPV+	LBC-CIN Diagnostic Validation Set	Case/Control	LBC-TP	HCP	CIN1	N/A	CIN1	0
LBC-CIN Diagnostic Validation Set	CIN1	25	0.704564	No	0.156275		9.79187e-05		0																								0	LBC	<30	other hrHPV+	LBC-CIN Diagnostic Validation Set	Case/Control	LBC-TP	HCP	CIN1	N/A	CIN1	0.156373
LBC-CIN Diagnostic Validation Set	CIN1	36	0.368047	No	0		0		0																								0	LBC	>=30	other hrHPV+	LBC-CIN Diagnostic Validation Set	Case/Control	LBC-TP	HCP	CIN1	N/A	CIN1	0
LBC-CIN Diagnostic Validation Set	CIN1	35	0.383312	No	0.165025		0.0212243		0																								0	LBC	>=30	HPV16+ or HPV18+	LBC-CIN Diagnostic Validation Set	Case/Control	LBC-TP	HCP	CIN1	N/A	CIN1	0.186249
LBC-CIN Diagnostic Validation Set	CIN1	35	0	No	0		0.018387		0																								0	LBC	>=30	other hrHPV+	LBC-CIN Diagnostic Validation Set	Case/Control	LBC-TP	HCP	CIN1	N/A	CIN1	0.018387
LBC-CIN Diagnostic Validation Set	CIN1	42	0.323834	No	0.663785		0.195096		0.165932																								0	LBC	>=30	other hrHPV+	LBC-CIN Diagnostic Validation Set	Case/Control	LBC-TP	HCP	CIN1	N/A	CIN1	1.02481
LBC-CIN Diagnostic Validation Set	CIN1	26	0.757602	No	0		0.187649		0																								0	LBC	<30	other hrHPV+	LBC-CIN Diagnostic Validation Set	Case/Control	LBC-TP	HCP	CIN1	N/A	CIN1	0.187649
LBC-CIN Diagnostic Validation Set	CIN1	31	0.1738	No	0		0		0.0275197																								0	LBC	>=30	other hrHPV+	LBC-CIN Diagnostic Validation Set	Case/Control	LBC-TP	HCP	CIN1	N/A	CIN1	0.0275197
LBC-CIN Diagnostic Validation Set	CIN1	27	0.704873	No	0.0624034		0		0																								0	LBC	<30	other hrHPV+	LBC-CIN Diagnostic Validation Set	Case/Control	LBC-TP	HCP	CIN1	N/A	CIN1	0.0624034
LBC-CIN Diagnostic Validation Set	CIN1	30	0.473606	No	0		0.00038256		0																								0	LBC	>=30	HPV16+ or HPV18+	LBC-CIN Diagnostic Validation Set	Case/Control	LBC-TP	HCP	CIN1	N/A	CIN1	0.00038256
LBC-CIN Diagnostic Validation Set	CIN1	26	0.193571	No	0		0		0																								0	LBC	<30	other hrHPV+	LBC-CIN Diagnostic Validation Set	Case/Control	LBC-TP	HCP	CIN1	N/A	CIN1	0
LBC-CIN Diagnostic Validation Set	CIN1	36	0.496771	No	0.00381413		0.000676366		0.0624206																								0	LBC	>=30	other hrHPV+	LBC-CIN Diagnostic Validation Set	Case/Control	LBC-TP	HCP	CIN1	N/A	CIN1	0.0669111
LBC-CIN Diagnostic Validation Set	CIN1	37	0.43237	No	0		0.000371814		0																								0	LBC	>=30	HPV16+ or HPV18+	LBC-CIN Diagnostic Validation Set	Case/Control	LBC-TP	HCP	CIN1	N/A	CIN1	0.000371814
LBC-CIN Diagnostic Validation Set	CIN1	26	0.613795	No	0.0285712		0.00835565		0.106905																								0	LBC	<30	hrHPV-	LBC-CIN Diagnostic Validation Set	Case/Control	LBC-TP	HCP	CIN1	N/A	CIN1	0.143831
LBC-CIN Diagnostic Validation Set	CIN1	23	0.357714	No	0		0		0																								0	LBC	<30	other hrHPV+	LBC-CIN Diagnostic Validation Set	Case/Control	LBC-TP	HCP	CIN1	N/A	CIN1	0
LBC-CIN Diagnostic Validation Set	CIN1	24	0.591131	No	0		0.00330094		0																								0	LBC	<30	other hrHPV+	LBC-CIN Diagnostic Validation Set	Case/Control	LBC-TP	HCP	CIN1	N/A	CIN1	0.00330094
LBC-CIN Diagnostic Validation Set	CIN1	39	0.0348632	No	0		0.346927		0																								0	LBC	>=30	HPV16+ or HPV18+	LBC-CIN Diagnostic Validation Set	Case/Control	LBC-TP	HCP	CIN1	N/A	CIN1	0.346927
LBC-CIN Diagnostic Validation Set	CIN1	29	0.75581	No	0		0		0																								0	LBC	<30	other hrHPV+	LBC-CIN Diagnostic Validation Set	Case/Control	LBC-TP	HCP	CIN1	N/A	CIN1	0
LBC-CIN Diagnostic Validation Set	CIN1	30	0.39791	No	0.0195607		0.0759419		0																								0	LBC	>=30	HPV16+ or HPV18+	LBC-CIN Diagnostic Validation Set	Case/Control	LBC-TP	HCP	CIN1	N/A	CIN1	0.0955026
LBC-CIN Diagnostic Validation Set	CIN1	32	0.35453	No	0		0.000206625		0																								0	LBC	>=30	other hrHPV+	LBC-CIN Diagnostic Validation Set	Case/Control	LBC-TP	HCP	CIN1	N/A	CIN1	0.000206625
LBC-CIN Diagnostic Validation Set	CIN1	26	0.576192	No	0		0.000208829		0																								0	LBC	<30	other hrHPV+	LBC-CIN Diagnostic Validation Set	Case/Control	LBC-TP	HCP	CIN1	N/A	CIN1	0.000208829
LBC-CIN Diagnostic Validation Set	CIN1	30	0.27652	No	0		0.00235693		0																								0	LBC	>=30	HPV16+ or HPV18+	LBC-CIN Diagnostic Validation Set	Case/Control	LBC-TP	HCP	CIN1	N/A	CIN1	0.00235693
LBC-CIN Diagnostic Validation Set	CIN2	27	0.726961	No	1.87186		0.260541		0.301954																								0	LBC	<30	other hrHPV+	LBC-CIN Diagnostic Validation Set	Case/Control	LBC-TP	HCP	CIN2	N/A	CIN2	2.43436
LBC-CIN Diagnostic Validation Set	CIN2	34	0.659412	No	1.1045		0.438109		0.265857																								0	LBC	>=30	other hrHPV+	LBC-CIN Diagnostic Validation Set	Case/Control	LBC-TP	HCP	CIN2	N/A	CIN2	1.80846
LBC-CIN Diagnostic Validation Set	CIN2	28	0.483725	No	1.94665		3.32015		1.86903																								0	LBC	<30	HPV16+ or HPV18+	LBC-CIN Diagnostic Validation Set	Case/Control	LBC-TP	HCP	CIN2	N/A	CIN2	7.13582
LBC-CIN Diagnostic Validation Set	CIN2	48	0.220972	No	0		0		0.862762																								0	LBC	>=30	other hrHPV+	LBC-CIN Diagnostic Validation Set	Case/Control	LBC-TP	HCP	CIN2	N/A	CIN2	0.862762
LBC-CIN Diagnostic Validation Set	CIN2	37	0.660062	No	0.817425		1.11445		0.611589																								0	LBC	>=30	other hrHPV+	LBC-CIN Diagnostic Validation Set	Case/Control	LBC-TP	HCP	CIN2	N/A	CIN2	2.54347
LBC-CIN Diagnostic Validation Set	CIN2	24	0.699314	No	0		0.0150427		0.264472																								0	LBC	<30	other hrHPV+	LBC-CIN Diagnostic Validation Set	Case/Control	LBC-TP	HCP	CIN2	N/A	CIN2	0.279515
LBC-CIN Diagnostic Validation Set	CIN2	53	0.508912	No	23.6367		26.7365		11.1827																								0	LBC	>=30	HPV16+ or HPV18+	LBC-CIN Diagnostic Validation Set	Case/Control	LBC-TP	HCP	CIN2	N/A	CIN2	61.5559
LBC-CIN Diagnostic Validation Set	CIN2	26	0.818039	No	0.113202		0		0																								0	LBC	<30	HPV16+ or HPV18+	LBC-CIN Diagnostic Validation Set	Case/Control	LBC-TP	HCP	CIN2	N/A	CIN2	0.113202
LBC-CIN Diagnostic Validation Set	CIN2	23		No	1.60955		2.82198		0																								0	LBC	<30	HPV16+ or HPV18+	LBC-CIN Diagnostic Validation Set	Case/Control	LBC-TP	HCP	CIN2	N/A	CIN2	4.43153
LBC-CIN Diagnostic Validation Set	CIN2	36	0.343174	No	3.15089		1.47095		2.14984																								0	LBC	>=30	other hrHPV+	LBC-CIN Diagnostic Validation Set	Case/Control	LBC-TP	HCP	CIN2	N/A	CIN2	6.77168
LBC-CIN Diagnostic Validation Set	CIN2	28	0.263718	No	1.10273		1.40824		0.424382																								0	LBC	<30	HPV16+ or HPV18+	LBC-CIN Diagnostic Validation Set	Case/Control	LBC-TP	HCP	CIN2	N/A	CIN2	2.93535
LBC-CIN Diagnostic Validation Set	CIN2	27	0.399563	No	0		0		0																								0	LBC	<30	HPV16+ or HPV18+	LBC-CIN Diagnostic Validation Set	Case/Control	LBC-TP	HCP	CIN2	N/A	CIN2	0
LBC-CIN Diagnostic Validation Set	CIN2	35	0.00858664	No	1.43212		0.180049		0																								0	LBC	>=30	other hrHPV+	LBC-CIN Diagnostic Validation Set	Case/Control	LBC-TP	HCP	CIN2	N/A	CIN2	1.61217
LBC-CIN Diagnostic Validation Set	CIN2	39	0.0949517	No	20.5864		37.6531		11.085																								0	LBC	>=30	HPV16+ or HPV18+	LBC-CIN Diagnostic Validation Set	Case/Control	LBC-TP	HCP	CIN2	N/A	CIN2	69.3244
LBC-CIN Diagnostic Validation Set	CIN2	30	0.664157	No	0.532183		0.220497		0.190106																								0	LBC	>=30	other hrHPV+	LBC-CIN Diagnostic Validation Set	Case/Control	LBC-TP	HCP	CIN2	N/A	CIN2	0.942785
LBC-CIN Diagnostic Validation Set	CIN2	27	0.807044	No	4.29051		4.15554		0.464185																								0	LBC	<30	HPV16+ or HPV18+	LBC-CIN Diagnostic Validation Set	Case/Control	LBC-TP	HCP	CIN2	N/A	CIN2	8.91024
LBC-CIN Diagnostic Validation Set	CIN2	30	0.851588	No	0		0.0071059		0																								0	LBC	>=30	other hrHPV+	LBC-CIN Diagnostic Validation Set	Case/Control	LBC-TP	HCP	CIN2	N/A	CIN2	0.0071059
LBC-CIN Diagnostic Validation Set	CIN2	28	0.863416	No	0.0259408		0.148675		0.0249644																								0	LBC	<30	HPV16+ or HPV18+	LBC-CIN Diagnostic Validation Set	Case/Control	LBC-TP	HCP	CIN2	N/A	CIN2	0.19958
LBC-CIN Diagnostic Validation Set	CIN2	35	0.678427	No	1.32995		0.262731		0.04591																								0	LBC	>=30	HPV16+ or HPV18+	LBC-CIN Diagnostic Validation Set	Case/Control	LBC-TP	HCP	CIN2	N/A	CIN2	1.63859
LBC-CIN Diagnostic Validation Set	CIN2	39	0.81776	No	0.552577		1.23947		0.676814																								0	LBC	>=30	HPV16+ or HPV18+	LBC-CIN Diagnostic Validation Set	Case/Control	LBC-TP	HCP	CIN2	N/A	CIN2	2.46886
LBC-CIN Diagnostic Validation Set	CIN2	27	0.847907	No	0.0354482		0.000688652		0.0251977																								0	LBC	<30	other hrHPV+	LBC-CIN Diagnostic Validation Set	Case/Control	LBC-TP	HCP	CIN2	N/A	CIN2	0.0613346
LBC-CIN Diagnostic Validation Set	CIN2	27	0.799422	No	0		0.00413489		0																								0	LBC	<30	other hrHPV+	LBC-CIN Diagnostic Validation Set	Case/Control	LBC-TP	HCP	CIN2	N/A	CIN2	0.00413489
LBC-CIN Diagnostic Validation Set	CIN2	35	0.634764	No	1.20941		0.359261		0.338027																								0	LBC	>=30	other hrHPV+	LBC-CIN Diagnostic Validation Set	Case/Control	LBC-TP	HCP	CIN2	N/A	CIN2	1.9067
LBC-CIN Diagnostic Validation Set	CIN2	29	0.0366281	No	0.115277		6.61214e-05		0																								0	LBC	<30	HPV16+ or HPV18+	LBC-CIN Diagnostic Validation Set	Case/Control	LBC-TP	HCP	CIN2	N/A	CIN2	0.115343
LBC-CIN Diagnostic Validation Set	CIN2	28	0.713622	No	0		0.001415		0																								0	LBC	<30	HPV16+ or HPV18+	LBC-CIN Diagnostic Validation Set	Case/Control	LBC-TP	HCP	CIN2	N/A	CIN2	0.001415
LBC-CIN Diagnostic Validation Set	CIN2	26	0.63613	No	0		0		0																								0	LBC	<30	other hrHPV+	LBC-CIN Diagnostic Validation Set	Case/Control	LBC-TP	HCP	CIN2	N/A	CIN2	0
LBC-CIN Diagnostic Validation Set	CIN2	31	0.747095	No	0.438357		0.586559		0.0245717																								0	LBC	>=30	HPV16+ or HPV18+	LBC-CIN Diagnostic Validation Set	Case/Control	LBC-TP	HCP	CIN2	N/A	CIN2	1.04949
LBC-CIN Diagnostic Validation Set	CIN2	33	0.620224	No	0		0.100524		0.0327154																								0	LBC	>=30	other hrHPV+	LBC-CIN Diagnostic Validation Set	Case/Control	LBC-TP	HCP	CIN2	N/A	CIN2	0.133239
LBC-CIN Diagnostic Validation Set	CIN2	24	0.488152	No	0.00927461		0.000131118		0																								0	LBC	<30	HPV16+ or HPV18+	LBC-CIN Diagnostic Validation Set	Case/Control	LBC-TP	HCP	CIN2	N/A	CIN2	0.00940573
LBC-CIN Diagnostic Validation Set	CIN2	37	0.722796	No	2.06774		1.51294		1.01117																								0	LBC	>=30	HPV16+ or HPV18+	LBC-CIN Diagnostic Validation Set	Case/Control	LBC-TP	HCP	CIN2	N/A	CIN2	4.59186
LBC-CIN Diagnostic Validation Set	CIN2	33	0.598519	No	1.53462		1.45205		1.21569																								0	LBC	>=30	HPV16+ or HPV18+	LBC-CIN Diagnostic Validation Set	Case/Control	LBC-TP	HCP	CIN2	N/A	CIN2	4.20236
LBC-CIN Diagnostic Validation Set	CIN2	27	0.205794	No	0.0729181		0		0																								0	LBC	<30	other hrHPV+	LBC-CIN Diagnostic Validation Set	Case/Control	LBC-TP	HCP	CIN2	N/A	CIN2	0.0729181
LBC-CIN Diagnostic Validation Set	CIN2	27	0.793423	No	0		0.143244		0																								0	LBC	<30	HPV16+ or HPV18+	LBC-CIN Diagnostic Validation Set	Case/Control	LBC-TP	HCP	CIN2	N/A	CIN2	0.143244
LBC-CIN Diagnostic Validation Set	CIN2	40	0.699366	No	2.55698		0.845259		0.256206																								0	LBC	>=30	other hrHPV+	LBC-CIN Diagnostic Validation Set	Case/Control	LBC-TP	HCP	CIN2	N/A	CIN2	3.65844
LBC-CIN Diagnostic Validation Set	CIN2	27	0.859699	No	2.07223		5.01095		4.51208																								0	LBC	<30	HPV16+ or HPV18+	LBC-CIN Diagnostic Validation Set	Case/Control	LBC-TP	HCP	CIN2	N/A	CIN2	11.5953
LBC-CIN Diagnostic Validation Set	CIN2	31	0.417207	No	0.143658		0.350627		0																								0	LBC	>=30	other hrHPV+	LBC-CIN Diagnostic Validation Set	Case/Control	LBC-TP	HCP	CIN2	N/A	CIN2	0.494285
LBC-CIN Diagnostic Validation Set	CIN2	32	0.791715	No	0		0.0340432		0																								0	LBC	>=30	HPV16+ or HPV18+	LBC-CIN Diagnostic Validation Set	Case/Control	LBC-TP	HCP	CIN2	N/A	CIN2	0.0340432
LBC-CIN Diagnostic Validation Set	CIN2	28	0.583525	No	2.12511		1.30501		0																								0	LBC	<30	HPV16+ or HPV18+	LBC-CIN Diagnostic Validation Set	Case/Control	LBC-TP	HCP	CIN2	N/A	CIN2	3.43012
LBC-CIN Diagnostic Validation Set	CIN2	27		No	0.467039		1.07315		0.178383																								0	LBC	<30	other hrHPV+	LBC-CIN Diagnostic Validation Set	Case/Control	LBC-TP	HCP	CIN2	N/A	CIN2	1.71858
LBC-CIN Diagnostic Validation Set	CIN2	35	0.493781	No	1.19593		0.679138		0.475003																								0	LBC	>=30	other hrHPV+	LBC-CIN Diagnostic Validation Set	Case/Control	LBC-TP	HCP	CIN2	N/A	CIN2	2.35007
LBC-CIN Diagnostic Validation Set	CIN3	31	0.683338	No	0		0.0046505		0.0591831																								0	LBC	>=30	HPV16+ or HPV18+	LBC-CIN Diagnostic Validation Set	Case/Control	LBC-TP	HCP	N/A	CIN3	CIN3	0.0638336
LBC-CIN Diagnostic Validation Set	CIN3	24	0.0251282	No	0		0.0516023		0																								0	LBC	<30	other hrHPV+	LBC-CIN Diagnostic Validation Set	Case/Control	LBC-TP	HCP	N/A	CIN3	CIN3	0.0516023
LBC-CIN Diagnostic Validation Set	CIN3	35	0.403471	No	16.8431		17.6278		15.2387																								0	LBC	>=30	HPV16+ or HPV18+	LBC-CIN Diagnostic Validation Set	Case/Control	LBC-TP	HCP	N/A	CIN3	CIN3	49.7097
LBC-CIN Diagnostic Validation Set	CIN3	36	0.502005	No	0.781416		0.770646		0.312586																								0	LBC	>=30	other hrHPV+	LBC-CIN Diagnostic Validation Set	Case/Control	LBC-TP	HCP	N/A	CIN3	CIN3	1.86465
LBC-CIN Diagnostic Validation Set	CIN3	24	0.782974	No	0.856768		2.76544		0																								0	LBC	<30	HPV16+ or HPV18+	LBC-CIN Diagnostic Validation Set	Case/Control	LBC-TP	HCP	N/A	CIN3	CIN3	3.62221
LBC-CIN Diagnostic Validation Set	CIN3	37	0.540061	No	0		0.263794		0																								0	LBC	>=30	HPV16+ or HPV18+	LBC-CIN Diagnostic Validation Set	Case/Control	LBC-TP	HCP	N/A	CIN3	CIN3	0.263794
LBC-CIN Diagnostic Validation Set	CIN3	26	0.744113	No	0		0.40483		0.204484																								0	LBC	<30	other hrHPV+	LBC-CIN Diagnostic Validation Set	Case/Control	LBC-TP	HCP	N/A	CIN3	CIN3	0.609314
LBC-CIN Diagnostic Validation Set	CIN3	29	0.346152	No	0.25205		0		0																								0	LBC	<30	other hrHPV+	LBC-CIN Diagnostic Validation Set	Case/Control	LBC-TP	HCP	N/A	CIN3	CIN3	0.25205
LBC-CIN Diagnostic Validation Set	CIN3	41	0.584029	No	14.6301		23.7491		16.0272																								0	LBC	>=30	HPV16+ or HPV18+	LBC-CIN Diagnostic Validation Set	Case/Control	LBC-TP	HCP	N/A	CIN3	CIN3	54.4063
LBC-CIN Diagnostic Validation Set	CIN3	51	0.661894	No	3.81515		5.82158		4.20328																								0	LBC	>=30	other hrHPV+	LBC-CIN Diagnostic Validation Set	Case/Control	LBC-TP	HCP	N/A	CIN3	CIN3	13.84
LBC-CIN Diagnostic Validation Set	CIN3	25	0.827868	No	3.71531		3.97338		5.03507																								0	LBC	<30	other hrHPV+	LBC-CIN Diagnostic Validation Set	Case/Control	LBC-TP	HCP	N/A	CIN3	CIN3	12.7238
LBC-CIN Diagnostic Validation Set	CIN3	30	0.0623193	No	0.768		0.349588		0																								0	LBC	>=30	HPV16+ or HPV18+	LBC-CIN Diagnostic Validation Set	Case/Control	LBC-TP	HCP	N/A	CIN3	CIN3	1.11759
LBC-CIN Diagnostic Validation Set	CIN3	41	0.619773	No	21.4176		21.3601		16.9656																								0	LBC	>=30	HPV16+ or HPV18+	LBC-CIN Diagnostic Validation Set	Case/Control	LBC-TP	HCP	N/A	CIN3	CIN3	59.7432
LBC-CIN Diagnostic Validation Set	CIN3	31	0.578758	No	0.422498		0.623581		0.345519																								0	LBC	>=30	other hrHPV+	LBC-CIN Diagnostic Validation Set	Case/Control	LBC-TP	HCP	N/A	CIN3	CIN3	1.3916
LBC-CIN Diagnostic Validation Set	CIN3	29	0.634406	No	0.289692		1.48695		0																								0	LBC	<30	other hrHPV+	LBC-CIN Diagnostic Validation Set	Case/Control	LBC-TP	HCP	N/A	CIN3	CIN3	1.77664
LBC-CIN Diagnostic Validation Set	CIN3	37	0.768696	No	0.360227		0.108439		0.00587739																								0	LBC	>=30	other hrHPV+	LBC-CIN Diagnostic Validation Set	Case/Control	LBC-TP	HCP	N/A	CIN3	CIN3	0.474543
LBC-CIN Diagnostic Validation Set	CIN3	38	0.16405	No	4.96588		4.38559		2.7994																								0	LBC	>=30	other hrHPV+	LBC-CIN Diagnostic Validation Set	Case/Control	LBC-TP	HCP	N/A	CIN3	CIN3	12.1509
LBC-CIN Diagnostic Validation Set	CIN3	41	0.781003	No	1.35937		1.29908		2.47187																								0	LBC	>=30	HPV16+ or HPV18+	LBC-CIN Diagnostic Validation Set	Case/Control	LBC-TP	HCP	N/A	CIN3	CIN3	5.13032
LBC-CIN Diagnostic Validation Set	CIN3	34	0.65297	No	0.315568		0.0102814		0.16932																								0	LBC	>=30	HPV16+ or HPV18+	LBC-CIN Diagnostic Validation Set	Case/Control	LBC-TP	HCP	N/A	CIN3	CIN3	0.49517
LBC-CIN Diagnostic Validation Set	CIN3	34	0.23828	No	1.84013		1.43768		1.14001																								0	LBC	>=30	hrHPV-	LBC-CIN Diagnostic Validation Set	Case/Control	LBC-TP	HCP	N/A	CIN3	CIN3	4.41783
LBC-CIN Diagnostic Validation Set	CIN3	24	0.5905	No	0.0592209		0.0174343		0																								0	LBC	<30	HPV16+ or HPV18+	LBC-CIN Diagnostic Validation Set	Case/Control	LBC-TP	HCP	N/A	CIN3	CIN3	0.0766552
LBC-CIN Diagnostic Validation Set	CIN3	29	0.878858	No	2.25227		2.65369		1.32681																								0	LBC	<30	HPV16+ or HPV18+	LBC-CIN Diagnostic Validation Set	Case/Control	LBC-TP	HCP	N/A	CIN3	CIN3	6.23277
LBC-CIN Diagnostic Validation Set	CIN3	27	0.821178	No	3.28585		3.02372		2.17514																								0	LBC	<30	HPV16+ or HPV18+	LBC-CIN Diagnostic Validation Set	Case/Control	LBC-TP	HCP	N/A	CIN3	CIN3	8.48471
LBC-CIN Diagnostic Validation Set	CIN3	23	0.816847	No	1.07912		2.22259		0.0926474																								0	LBC	<30	HPV16+ or HPV18+	LBC-CIN Diagnostic Validation Set	Case/Control	LBC-TP	HCP	N/A	CIN3	CIN3	3.39436
LBC-CIN Diagnostic Validation Set	CIN3	23	0.696004	No	0		0		0																								0	LBC	<30	other hrHPV+	LBC-CIN Diagnostic Validation Set	Case/Control	LBC-TP	HCP	N/A	CIN3	CIN3	0
LBC-CIN Diagnostic Validation Set	CIN3	35	0.747843	No	0.499389		2.10777		1.70123																								0	LBC	>=30	HPV16+ or HPV18+	LBC-CIN Diagnostic Validation Set	Case/Control	LBC-TP	HCP	N/A	CIN3	CIN3	4.30839
LBC-CIN Diagnostic Validation Set	CIN3	38	0.653001	No	42.0863		45.8947		35.0128																								0	LBC	>=30	HPV16+ or HPV18+	LBC-CIN Diagnostic Validation Set	Case/Control	LBC-TP	HCP	N/A	CIN3	CIN3	122.994
LBC-CIN Diagnostic Validation Set	CIN3	25	0.892712	No	0.420863		1.03472		0.259111																								0	LBC	<30	HPV16+ or HPV18+	LBC-CIN Diagnostic Validation Set	Case/Control	LBC-TP	HCP	N/A	CIN3	CIN3	1.71469
LBC-CIN Diagnostic Validation Set	CIN3	40	0.774453	No	1.49044		2.11617		1.30489																								0	LBC	>=30	HPV16+ or HPV18+	LBC-CIN Diagnostic Validation Set	Case/Control	LBC-TP	HCP	N/A	CIN3	CIN3	4.91149
LBC-CIN Diagnostic Validation Set	CIN3+	24	0.559326	No	1.79928		1.8632		0.714643																								0	LBC	<30	HPV16+ or HPV18+	LBC-CIN Diagnostic Validation Set	Case/Control	LBC-TP	HCP	N/A	Invasive cervical cancer	Invasive cervical cancer	4.37712
LBC-CIN Diagnostic Validation Set	Control	30	0.110855	No	0		0		0																								0	LBC	>=30	other hrHPV+	LBC-CIN Diagnostic Validation Set	Case/Control	LBC-TP	HCP	Normal cytology	N/A	Normal cytology	0
LBC-CIN Diagnostic Validation Set	Control	43	0.153384	No	0		0.0115852		0																								0	LBC	>=30	hrHPV-	LBC-CIN Diagnostic Validation Set	Case/Control	LBC-TP	HCP	Normal cytology	N/A	Normal cytology	0.0115852
LBC-CIN Diagnostic Validation Set	Control	31	0.128027	No	0		0.734777		0																								0	LBC	>=30	hrHPV-	LBC-CIN Diagnostic Validation Set	Case/Control	LBC-TP	HCP	Normal cytology	N/A	Normal cytology	0.734777
LBC-CIN Diagnostic Validation Set	Control	27	0.1762	No	0		0.011555		0																								0	LBC	<30	hrHPV-	LBC-CIN Diagnostic Validation Set	Case/Control	LBC-TP	HCP	Normal cytology	N/A	Normal cytology	0.011555
LBC-CIN Diagnostic Validation Set	Control	24	0.226149	No	0		0		0																								0	LBC	<30	hrHPV-	LBC-CIN Diagnostic Validation Set	Case/Control	LBC-TP	HCP	Normal cytology	N/A	Normal cytology	0
LBC-CIN Diagnostic Validation Set	Control	28	0.263695	No	0		0		0																								0	LBC	<30	hrHPV-	LBC-CIN Diagnostic Validation Set	Case/Control	LBC-TP	HCP	Normal cytology	N/A	Normal cytology	0
LBC-CIN Diagnostic Validation Set	Control	27	0.497197	No	0		0		0																								0	LBC	<30	hrHPV-	LBC-CIN Diagnostic Validation Set	Case/Control	LBC-TP	HCP	Normal cytology	N/A	Normal cytology	0
LBC-CIN Diagnostic Validation Set	Control	23	0.00790892	No	0		0		0																								0	LBC	<30	hrHPV-	LBC-CIN Diagnostic Validation Set	Case/Control	LBC-TP	HCP	Normal cytology	N/A	Normal cytology	0
LBC-CIN Diagnostic Validation Set	Control	27	0.572183	No	0		0		0																								0	LBC	<30	hrHPV-	LBC-CIN Diagnostic Validation Set	Case/Control	LBC-TP	HCP	Normal cytology	N/A	Normal cytology	0
LBC-CIN Diagnostic Validation Set	Control	28	0.512593	No	0		0		0																								0	LBC	<30	hrHPV-	LBC-CIN Diagnostic Validation Set	Case/Control	LBC-TP	HCP	Normal cytology	N/A	Normal cytology	0
LBC-CIN Diagnostic Validation Set	Control	23	0.478286	No	0		0.0805021		0																								0	LBC	<30	hrHPV-	LBC-CIN Diagnostic Validation Set	Case/Control	LBC-TP	HCP	Normal cytology	N/A	Normal cytology	0.0805021
LBC-CIN Diagnostic Validation Set	Control	27	0.151581	No	0		0		0																								0	LBC	<30	hrHPV-	LBC-CIN Diagnostic Validation Set	Case/Control	LBC-TP	HCP	Normal cytology	N/A	Normal cytology	0
LBC-CIN Diagnostic Validation Set	Control	29	0.633297	No	0.000146209		0		0																								0	LBC	<30	hrHPV-	LBC-CIN Diagnostic Validation Set	Case/Control	LBC-TP	HCP	Normal cytology	N/A	Normal cytology	0.000146209
LBC-CIN Diagnostic Validation Set	Control	24	0.461008	No	0.0169336		0.0222623		0																								0	LBC	<30	hrHPV-	LBC-CIN Diagnostic Validation Set	Case/Control	LBC-TP	HCP	Normal cytology	N/A	Normal cytology	0.0391958
LBC-CIN Diagnostic Validation Set	Control	32	0	No	0		0.00777784		0																								0	LBC	>=30	other hrHPV+	LBC-CIN Diagnostic Validation Set	Case/Control	LBC-TP	HCP	Normal cytology	N/A	Normal cytology	0.00777784
LBC-CIN Diagnostic Validation Set	Control	43	0.0999565	No	0.00197921		0.0116181		0.0219893																								0	LBC	>=30	hrHPV-	LBC-CIN Diagnostic Validation Set	Case/Control	LBC-TP	HCP	Normal cytology	N/A	Normal cytology	0.0355866
LBC-CIN Diagnostic Validation Set	Control	29	0.225971	No	0		0.0412173		0																								0	LBC	<30	other hrHPV+	LBC-CIN Diagnostic Validation Set	Case/Control	LBC-TP	HCP	Normal cytology	N/A	Normal cytology	0.0412173
LBC-CIN Diagnostic Validation Set	Control	26	0.633536	No	0		0		0																								0	LBC	<30	hrHPV-	LBC-CIN Diagnostic Validation Set	Case/Control	LBC-TP	HCP	Normal cytology	N/A	Normal cytology	0
LBC-CIN Diagnostic Validation Set	Control	48	0.0855173	No	0		0.00279216		0																								0	LBC	>=30	hrHPV-	LBC-CIN Diagnostic Validation Set	Case/Control	LBC-TP	HCP	Normal cytology	N/A	Normal cytology	0.00279216
LBC-CIN Diagnostic Validation Set	Control	25	0	No	0		0.0565193		0																								0	LBC	<30	hrHPV-	LBC-CIN Diagnostic Validation Set	Case/Control	LBC-TP	HCP	Normal cytology	N/A	Normal cytology	0.0565193
LBC-CIN Diagnostic Validation Set	Control	30	0	No	0		0		0																								0	LBC	>=30	other hrHPV+	LBC-CIN Diagnostic Validation Set	Case/Control	LBC-TP	HCP	Normal cytology	N/A	Normal cytology	0
LBC-CIN Diagnostic Validation Set	Control	29	0.542948	No	0.0536179		0.126259		0.197195																								0	LBC	<30	hrHPV-	LBC-CIN Diagnostic Validation Set	Case/Control	LBC-TP	HCP	Normal cytology	N/A	Normal cytology	0.377072
LBC-CIN Diagnostic Validation Set	Control	31	0.184175	No	0		0.0039676		0																								0	LBC	>=30	HPV16+ or HPV18+	LBC-CIN Diagnostic Validation Set	Case/Control	LBC-TP	HCP	Normal cytology	N/A	Normal cytology	0.0039676
LBC-CIN Diagnostic Validation Set	Control	29	0.600761	No	0		0.0505317		0																								0	LBC	<30	HPV16+ or HPV18+	LBC-CIN Diagnostic Validation Set	Case/Control	LBC-TP	HCP	Normal cytology	N/A	Normal cytology	0.0505317
LBC-CIN Diagnostic Validation Set	Control	27	0.643028	No	0		0.0244366		0																								0	LBC	<30	hrHPV-	LBC-CIN Diagnostic Validation Set	Case/Control	LBC-TP	HCP	Normal cytology	N/A	Normal cytology	0.0244366
LBC-CIN Diagnostic Validation Set	Control	33	0.155943	No	0.0749095		0.267339		0																								0	LBC	>=30	hrHPV-	LBC-CIN Diagnostic Validation Set	Case/Control	LBC-TP	HCP	Normal cytology	N/A	Normal cytology	0.342248
LBC-CIN Diagnostic Validation Set	Control	33	0.0538513	No	0		0		0.232103																								0	LBC	>=30	hrHPV-	LBC-CIN Diagnostic Validation Set	Case/Control	LBC-TP	HCP	Normal cytology	N/A	Normal cytology	0.232103
LBC-CIN Diagnostic Validation Set	Control	59	0.000739024	No	0.0751583		0.192664		0.248509																								0	LBC	>=30	hrHPV-	LBC-CIN Diagnostic Validation Set	Case/Control	LBC-TP	HCP	Normal cytology	N/A	Normal cytology	0.516332
LBC-CIN Diagnostic Validation Set	Control	39	0.193182	No	0		0		0																								0	LBC	>=30	hrHPV-	LBC-CIN Diagnostic Validation Set	Case/Control	LBC-TP	HCP	Normal cytology	N/A	Normal cytology	0
LBC-CIN Diagnostic Validation Set	CIN1	44	0.851614	No	0.00385353		0.268381		0																								0	LBC	>=30	HPV16+ or HPV18+	LBC-CIN Diagnostic Validation Set	Case/Control	LBC-TP	HCP	CIN1	N/A	CIN1	0.272235
LBC-CIN Diagnostic Validation Set	CIN1	35	0.531571	No	0		0		0																								0	LBC	>=30	HPV16+ or HPV18+	LBC-CIN Diagnostic Validation Set	Case/Control	LBC-TP	HCP	CIN1	N/A	CIN1	0
LBC-CIN Diagnostic Validation Set	CIN1	28	0.798077	No	0		0		0																								0	LBC	<30	other hrHPV+	LBC-CIN Diagnostic Validation Set	Case/Control	LBC-TP	HCP	CIN1	N/A	CIN1	0
LBC-CIN Diagnostic Validation Set	CIN1	32		No	0.537898		0		0																								0	LBC	>=30	HPV16+ or HPV18+	LBC-CIN Diagnostic Validation Set	Case/Control	LBC-TP	HCP	CIN1	N/A	CIN1	0.537898
LBC-CIN Diagnostic Validation Set	CIN1	39	0.665454	No	0		0.051878		0.193731																								0	LBC	>=30	HPV16+ or HPV18+	LBC-CIN Diagnostic Validation Set	Case/Control	LBC-TP	HCP	CIN1	N/A	CIN1	0.245609
LBC-CIN Diagnostic Validation Set	CIN1	34	0.948598	No	0.128247		0.10854		0																								0	LBC	>=30	other hrHPV+	LBC-CIN Diagnostic Validation Set	Case/Control	LBC-TP	HCP	CIN1	N/A	CIN1	0.236787
LBC-CIN Diagnostic Validation Set	CIN1	31	0.672697	No	0.506407		0.333669		0																								0	LBC	>=30	other hrHPV+	LBC-CIN Diagnostic Validation Set	Case/Control	LBC-TP	HCP	CIN1	N/A	CIN1	0.840076
LBC-CIN Diagnostic Validation Set	CIN1	26	0.964715	No	0		0.330647		0.0072892																								0	LBC	<30	other hrHPV+	LBC-CIN Diagnostic Validation Set	Case/Control	LBC-TP	HCP	CIN1	N/A	CIN1	0.337937
LBC-CIN Diagnostic Validation Set	CIN1	47	0.530277	No	0.000497089		0.417429		0																								0	LBC	>=30	HPV16+ or HPV18+	LBC-CIN Diagnostic Validation Set	Case/Control	LBC-TP	HCP	CIN1	N/A	CIN1	0.417926
LBC-CIN Diagnostic Validation Set	CIN1	30	0.866364	No	0.115405		0.299405		0.0778308																								0	LBC	>=30	other hrHPV+	LBC-CIN Diagnostic Validation Set	Case/Control	LBC-TP	HCP	CIN1	N/A	CIN1	0.492641
LBC-CIN Diagnostic Validation Set	CIN1	25	0.915676	No	0		0		0																								0	LBC	<30	HPV16+ or HPV18+	LBC-CIN Diagnostic Validation Set	Case/Control	LBC-TP	HCP	CIN1	N/A	CIN1	0
LBC-CIN Diagnostic Validation Set	CIN1	32	0.690238	No	0		0		0																								0	LBC	>=30	HPV16+ or HPV18+	LBC-CIN Diagnostic Validation Set	Case/Control	LBC-TP	HCP	CIN1	N/A	CIN1	0
LBC-CIN Diagnostic Validation Set	CIN1	44	0.762014	No	0		0		0																								0	LBC	>=30	HPV16+ or HPV18+	LBC-CIN Diagnostic Validation Set	Case/Control	LBC-TP	HCP	CIN1	N/A	CIN1	0
LBC-CIN Diagnostic Validation Set	CIN1	50	0.577271	No	0		3.47447		2.79																								0	LBC	>=30	other hrHPV+	LBC-CIN Diagnostic Validation Set	Case/Control	LBC-TP	HCP	CIN1	N/A	CIN1	6.26447
LBC-CIN Diagnostic Validation Set	CIN1	39	0.849633	No	0.299479		0		0																								0	LBC	>=30	other hrHPV+	LBC-CIN Diagnostic Validation Set	Case/Control	LBC-TP	HCP	CIN1	N/A	CIN1	0.299479
LBC-CIN Diagnostic Validation Set	CIN1	42	0.789885	No	0.23678		0.446981		0.616865																								0	LBC	>=30	other hrHPV+	LBC-CIN Diagnostic Validation Set	Case/Control	LBC-TP	HCP	CIN1	N/A	CIN1	1.30063
LBC-CIN Diagnostic Validation Set	CIN1	44	0.944817	No	0		0.143453		0.153655																								0	LBC	>=30	other hrHPV+	LBC-CIN Diagnostic Validation Set	Case/Control	LBC-TP	HCP	CIN1	N/A	CIN1	0.297108
LBC-CIN Diagnostic Validation Set	CIN1	23	0.894388	No	0		0		0																								0	LBC	<30	other hrHPV+	LBC-CIN Diagnostic Validation Set	Case/Control	LBC-TP	HCP	CIN1	N/A	CIN1	0
LBC-CIN Diagnostic Validation Set	CIN1	30	0.859465	No	0		0.0326582		0																								0	LBC	>=30	other hrHPV+	LBC-CIN Diagnostic Validation Set	Case/Control	LBC-TP	HCP	CIN1	N/A	CIN1	0.0326582
LBC-CIN Diagnostic Validation Set	CIN1	46	0.967512	No	0.451949		0.283485		0.114396																								0	LBC	>=30	other hrHPV+	LBC-CIN Diagnostic Validation Set	Case/Control	LBC-TP	HCP	CIN1	N/A	CIN1	0.849831
LBC-CIN Diagnostic Validation Set	CIN1	27	0.826425	No	0.185397		0		0																								0	LBC	<30	HPV16+ or HPV18+	LBC-CIN Diagnostic Validation Set	Case/Control	LBC-TP	HCP	CIN1	N/A	CIN1	0.185397
LBC-CIN Diagnostic Validation Set	CIN2	35	0.950939	No	0.714502		0.684813		0.716578																								0	LBC	>=30	other hrHPV+	LBC-CIN Diagnostic Validation Set	Case/Control	LBC-TP	HCP	CIN2	N/A	CIN2	2.11589
LBC-CIN Diagnostic Validation Set	CIN2	34	0.872699	No	0.104802		0.282847		0																								0	LBC	>=30	other hrHPV+	LBC-CIN Diagnostic Validation Set	Case/Control	LBC-TP	HCP	CIN2	N/A	CIN2	0.38765
LBC-CIN Diagnostic Validation Set	CIN2	45	0.940658	No	0.930341		1.26963		1.53861																								0	LBC	>=30	other hrHPV+	LBC-CIN Diagnostic Validation Set	Case/Control	LBC-TP	HCP	CIN2	N/A	CIN2	3.73858
LBC-CIN Diagnostic Validation Set	CIN2	33	0.90023	No	0		0.375446		0																								0	LBC	>=30	other hrHPV+	LBC-CIN Diagnostic Validation Set	Case/Control	LBC-TP	HCP	CIN2	N/A	CIN2	0.375446
LBC-CIN Diagnostic Validation Set	CIN2	36	0.968184	No	0		0		0																								0	LBC	>=30	other hrHPV+	LBC-CIN Diagnostic Validation Set	Case/Control	LBC-TP	HCP	CIN2	N/A	CIN2	0
LBC-CIN Diagnostic Validation Set	CIN3	40		No	0		0		0.251137																								0	LBC	>=30	other hrHPV+	LBC-CIN Diagnostic Validation Set	Case/Control	LBC-TP	HCP	N/A	CIN3	CIN3	0.251137
LBC-CIN Diagnostic Validation Set	CIN3	47	0.87261	No	0.637785		1.22207		0																								0	LBC	>=30	other hrHPV+	LBC-CIN Diagnostic Validation Set	Case/Control	LBC-TP	HCP	N/A	CIN3	CIN3	1.85986
LBC-CIN Diagnostic Validation Set	CIN3	44	0.821245	No	0.987111		0.80591		0																								0	LBC	>=30	HPV16+ or HPV18+	LBC-CIN Diagnostic Validation Set	Case/Control	LBC-TP	HCP	N/A	CIN3	CIN3	1.79302
LBC-CIN Diagnostic Validation Set	CIN3	41	0.928735	No	0.224906		0.415076		0.289872																								0	LBC	>=30	other hrHPV+	LBC-CIN Diagnostic Validation Set	Case/Control	LBC-TP	HCP	N/A	CIN3	CIN3	0.929854
LBC-CIN Diagnostic Validation Set	CIN3	43	0.905884	No	4.1499		1.92668		1.55768																								0	LBC	>=30	other hrHPV+	LBC-CIN Diagnostic Validation Set	Case/Control	LBC-TP	HCP	N/A	CIN3	CIN3	7.63427
LBC-CIN Diagnostic Validation Set	CIN3	41	0.871346	No	0		0.165046		0.0311989																								0	LBC	>=30	other hrHPV+	LBC-CIN Diagnostic Validation Set	Case/Control	LBC-TP	HCP	N/A	CIN3	CIN3	0.196245
LBC-CIN Diagnostic Validation Set	CIN3	41		No	2.14115		2.64485		1.51357																								0	LBC	>=30	HPV16+ or HPV18+	LBC-CIN Diagnostic Validation Set	Case/Control	LBC-TP	HCP	N/A	CIN3	CIN3	6.29957
LBC-CIN Diagnostic Validation Set	CIN3	25		No	1.63752		2.28526		0.619021																								0	LBC	<30	HPV16+ or HPV18+	LBC-CIN Diagnostic Validation Set	Case/Control	LBC-TP	HCP	N/A	CIN3	CIN3	4.5418
LBC-CIN Diagnostic Validation Set	CIN3	34	0.850743	No	2.8605		5.15739		1.32627																								0	LBC	>=30	HPV16+ or HPV18+	LBC-CIN Diagnostic Validation Set	Case/Control	LBC-TP	HCP	N/A	CIN3	CIN3	9.34415
LBC-CIN Diagnostic Validation Set	CIN3	29		No	3.18753		0.688736		0																								0	LBC	<30	HPV16+ or HPV18+	LBC-CIN Diagnostic Validation Set	Case/Control	LBC-TP	HCP	N/A	CIN3	CIN3	3.87627
LBC-CIN Diagnostic Validation Set	CIN3	23	0.958847	No	0.223292		1.18722		0																								0	LBC	<30	HPV16+ or HPV18+	LBC-CIN Diagnostic Validation Set	Case/Control	LBC-TP	HCP	N/A	CIN3	CIN3	1.41051
LBC-CIN Diagnostic Validation Set	CIN3	37	0.851316	No	3.16116		2.83267		0.482987																								0	LBC	>=30	other hrHPV+	LBC-CIN Diagnostic Validation Set	Case/Control	LBC-TP	HCP	N/A	CIN3	CIN3	6.47682
LBC-CIN Diagnostic Validation Set	Control	24	0.875306	No	0.155567		0		0																								0	LBC	<30	hrHPV-	LBC-CIN Diagnostic Validation Set	Case/Control	LBC-TP	HCP	Normal cytology	N/A	Normal cytology	0.155567
LBC-CIN Diagnostic Validation Set	Control	30	0.572047	No	0		0		0																								0	LBC	>=30	hrHPV-	LBC-CIN Diagnostic Validation Set	Case/Control	LBC-TP	HCP	Normal cytology	N/A	Normal cytology	0
LBC-CIN Diagnostic Validation Set	Control	31	0.515308	No	0		0		0.0854936																								0	LBC	>=30	other hrHPV+	LBC-CIN Diagnostic Validation Set	Case/Control	LBC-TP	HCP	Normal cytology	N/A	Normal cytology	0.0854936
LBC-CIN Diagnostic Validation Set	Control	29	0.893118	No	0		0.00658633		0																								0	LBC	<30	hrHPV-	LBC-CIN Diagnostic Validation Set	Case/Control	LBC-TP	HCP	Normal cytology	N/A	Normal cytology	0.00658633
LBC-CIN Diagnostic Validation Set	Control	25	0.853711	No	0.00571769		0.0266171		0.0486802																								0	LBC	<30	hrHPV-	LBC-CIN Diagnostic Validation Set	Case/Control	LBC-TP	HCP	Normal cytology	N/A	Normal cytology	0.081015
LBC-CIN Diagnostic Validation Set	Control	40	0.932459	No	0.0219416		0.0380567		0.138448																								0	LBC	>=30	hrHPV-	LBC-CIN Diagnostic Validation Set	Case/Control	LBC-TP	HCP	Normal cytology	N/A	Normal cytology	0.198446
LBC-CIN Diagnostic Validation Set	Control	36	0.960748	No	0		0.0615857		0																								0	LBC	>=30	hrHPV-	LBC-CIN Diagnostic Validation Set	Case/Control	LBC-TP	HCP	Normal cytology	N/A	Normal cytology	0.0615857
LBC-CIN Diagnostic Validation Set	Control	39	0.822247	No	0		0.000564872		0																								0	LBC	>=30	hrHPV-	LBC-CIN Diagnostic Validation Set	Case/Control	LBC-TP	HCP	Normal cytology	N/A	Normal cytology	0.000564872
LBC-CIN Diagnostic Validation Set	Control	23	0.724537	No	0		0.238295		0																								0	LBC	<30	hrHPV-	LBC-CIN Diagnostic Validation Set	Case/Control	LBC-TP	HCP	Normal cytology	N/A	Normal cytology	0.238295
LBC-CIN Diagnostic Validation Set	Control	26	0.848683	No	0		0		0																								0	LBC	<30	hrHPV-	LBC-CIN Diagnostic Validation Set	Case/Control	LBC-TP	HCP	Normal cytology	N/A	Normal cytology	0
LBC-CIN Diagnostic Validation Set	Control	37	0.977869	No	0		0		0																								0	LBC	>=30	hrHPV-	LBC-CIN Diagnostic Validation Set	Case/Control	LBC-TP	HCP	Normal cytology	N/A	Normal cytology	0
LBC-CIN Diagnostic Validation Set	Control	28	0.792257	No	0		0		0																								0	LBC	<30	hrHPV-	LBC-CIN Diagnostic Validation Set	Case/Control	LBC-TP	HCP	Normal cytology	N/A	Normal cytology	0
LBC-CIN Diagnostic Validation Set	Control	35	0.719873	No	0.20248		0		0																								0	LBC	>=30	hrHPV-	LBC-CIN Diagnostic Validation Set	Case/Control	LBC-TP	HCP	Normal cytology	N/A	Normal cytology	0.20248
LBC-CIN Diagnostic Validation Set	Control	27	0.945816	No	0		0		0																								0	LBC	<30	hrHPV-	LBC-CIN Diagnostic Validation Set	Case/Control	LBC-TP	HCP	Normal cytology	N/A	Normal cytology	0
LBC-CIN Diagnostic Validation Set	Control	27	0.902549	No	0		0.0817267		0																								0	LBC	<30	hrHPV-	LBC-CIN Diagnostic Validation Set	Case/Control	LBC-TP	HCP	Normal cytology	N/A	Normal cytology	0.0817267
LBC-CIN Diagnostic Validation Set	Control	39	0.766484	No	0.378171		0.301184		0.157528																								0	LBC	>=30	hrHPV-	LBC-CIN Diagnostic Validation Set	Case/Control	LBC-TP	HCP	Normal cytology	N/A	Normal cytology	0.836883
LBC-CIN Diagnostic Validation Set	Control	26	0.686107	No	0		0		0																								0	LBC	<30	hrHPV-	LBC-CIN Diagnostic Validation Set	Case/Control	LBC-TP	HCP	Normal cytology	N/A	Normal cytology	0
LBC-CIN Diagnostic Validation Set	Control	25		No	0		0		0																								0	LBC	<30	other hrHPV+	LBC-CIN Diagnostic Validation Set	Case/Control	LBC-TP	HCP	Normal cytology	N/A	Normal cytology	0
LBC-CIN Diagnostic Validation Set	Control	33	0.466318	No	0.178962		0.027054		0.166839																								0	LBC	>=30	hrHPV-	LBC-CIN Diagnostic Validation Set	Case/Control	LBC-TP	HCP	Normal cytology	N/A	Normal cytology	0.372854
LBC-CIN Diagnostic Validation Set	Control	29	0.874038	No	0		0		0																								0	LBC	<30	hrHPV-	LBC-CIN Diagnostic Validation Set	Case/Control	LBC-TP	HCP	Normal cytology	N/A	Normal cytology	0
LBC-CIN Diagnostic Validation Set	Control	41	0.789731	No	0.186049		0.00262611		0.203404																								0	LBC	>=30	other hrHPV+	LBC-CIN Diagnostic Validation Set	Case/Control	LBC-TP	HCP	Normal cytology	N/A	Normal cytology	0.392079
LBC-CIN Diagnostic Validation Set	Control	25	0.868741	No	0.10498		0.0310164		0																								0	LBC	<30	other hrHPV+	LBC-CIN Diagnostic Validation Set	Case/Control	LBC-TP	HCP	Normal cytology	N/A	Normal cytology	0.135997
LBC-CIN Diagnostic Validation Set	Control	24	0.883179	No	0		0		0																								0	LBC	<30	hrHPV-	LBC-CIN Diagnostic Validation Set	Case/Control	LBC-TP	HCP	Normal cytology	N/A	Normal cytology	0
LBC-CIN Diagnostic Validation Set	Control	40	0.768853	No	0		0.0118101		0																								0	LBC	>=30	hrHPV-	LBC-CIN Diagnostic Validation Set	Case/Control	LBC-TP	HCP	Normal cytology	N/A	Normal cytology	0.0118101
LBC-CIN Diagnostic Validation Set	Control	26	0.889441	No	0.21974		0.0071255		0.123061																								0	LBC	<30	hrHPV-	LBC-CIN Diagnostic Validation Set	Case/Control	LBC-TP	HCP	Normal cytology	N/A	Normal cytology	0.349926
LBC-CIN Diagnostic Validation Set	Control	35	0.869747	No	7.62989e-05		0.0862644		0																								0	LBC	>=30	hrHPV-	LBC-CIN Diagnostic Validation Set	Case/Control	LBC-TP	HCP	Normal cytology	N/A	Normal cytology	0.0863407
LBC-CIN Diagnostic Validation Set	Control	24	0.881762	No	0		0.000253631		0.0473772																								0	LBC	<30	hrHPV-	LBC-CIN Diagnostic Validation Set	Case/Control	LBC-TP	HCP	Normal cytology	N/A	Normal cytology	0.0476308
LBC-CIN Diagnostic Validation Set	Control	39	0.745464	No	0.091094		0.232293		0.141569																								0	LBC	>=30	hrHPV-	LBC-CIN Diagnostic Validation Set	Case/Control	LBC-TP	HCP	Normal cytology	N/A	Normal cytology	0.464956
LBC-CIN Diagnostic Validation Set	Control	30	0.858425	No	0		0		0																								0	LBC	>=30	other hrHPV+	LBC-CIN Diagnostic Validation Set	Case/Control	LBC-TP	HCP	Normal cytology	N/A	Normal cytology	0
LBC-CIN Diagnostic Validation Set	CIN1	26	0.575682	No	0.160132		0.00392672		0.109794																								0	LBC	<30	other hrHPV+	LBC-CIN Diagnostic Validation Set	Case/Control	LBC-TP	HCP	CIN1	N/A	CIN1	0.273852
LBC-CIN Diagnostic Validation Set	CIN1	25	0.290335	No	0		0.0745566		0																								0	LBC	<30	other hrHPV+	LBC-CIN Diagnostic Validation Set	Case/Control	LBC-TP	HCP	CIN1	N/A	CIN1	0.0745566
LBC-CIN Diagnostic Validation Set	CIN1	40	0.807247	No	0.0771125		0.0722325		0.0695654																								0	LBC	>=30	HPV16+ or HPV18+	LBC-CIN Diagnostic Validation Set	Case/Control	LBC-TP	HCP	CIN1	N/A	CIN1	0.21891
LBC-CIN Diagnostic Validation Set	CIN1	35	0.563276	No	0.136362		0.0119368		0																								0	LBC	>=30	other hrHPV+	LBC-CIN Diagnostic Validation Set	Case/Control	LBC-TP	HCP	CIN1	N/A	CIN1	0.148299
LBC-CIN Diagnostic Validation Set	CIN1	37	0.891904	No	3.86394		3.61663		4.665																								0	LBC	>=30	HPV16+ or HPV18+	LBC-CIN Diagnostic Validation Set	Case/Control	LBC-TP	HCP	CIN1	N/A	CIN1	12.1456
LBC-CIN Diagnostic Validation Set	CIN1	32	0.257909	No	0.226368		0.00130432		0.0511859																								0	LBC	>=30	HPV16+ or HPV18+	LBC-CIN Diagnostic Validation Set	Case/Control	LBC-TP	HCP	CIN1	N/A	CIN1	0.278858
LBC-CIN Diagnostic Validation Set	CIN1	38		No	0		0		0																								0	LBC	>=30	other hrHPV+	LBC-CIN Diagnostic Validation Set	Case/Control	LBC-TP	HCP	CIN1	N/A	CIN1	0
LBC-CIN Diagnostic Validation Set	CIN1	38	0.916259	No	0.0157143		0.149006		0																								0	LBC	>=30	other hrHPV+	LBC-CIN Diagnostic Validation Set	Case/Control	LBC-TP	HCP	CIN1	N/A	CIN1	0.16472
LBC-CIN Diagnostic Validation Set	CIN1	40	0.683771	No	0		0.0381307		0.026375																								0	LBC	>=30	HPV16+ or HPV18+	LBC-CIN Diagnostic Validation Set	Case/Control	LBC-TP	HCP	CIN1	N/A	CIN1	0.0645056
LBC-CIN Diagnostic Validation Set	CIN1	30	0.886188	No	0		0		0																								0	LBC	>=30	other hrHPV+	LBC-CIN Diagnostic Validation Set	Case/Control	LBC-TP	HCP	CIN1	N/A	CIN1	0
LBC-CIN Diagnostic Validation Set	CIN1	50	0.506511	No	0.079523		0.0356841		0																								0	LBC	>=30	other hrHPV+	LBC-CIN Diagnostic Validation Set	Case/Control	LBC-TP	HCP	CIN1	N/A	CIN1	0.115207
LBC-CIN Diagnostic Validation Set	CIN1	34	0.810336	No	0.35126		0.158596		0																								0	LBC	>=30	other hrHPV+	LBC-CIN Diagnostic Validation Set	Case/Control	LBC-TP	HCP	CIN1	N/A	CIN1	0.509857
LBC-CIN Diagnostic Validation Set	CIN1	26	0.676261	No	0.0898946		0		0.0136088																								0	LBC	<30	other hrHPV+	LBC-CIN Diagnostic Validation Set	Case/Control	LBC-TP	HCP	CIN1	N/A	CIN1	0.103503
LBC-CIN Diagnostic Validation Set	CIN1	27	0.210204	No	0		0.0996139		0																								0	LBC	<30	other hrHPV+	LBC-CIN Diagnostic Validation Set	Case/Control	LBC-TP	HCP	CIN1	N/A	CIN1	0.0996139
LBC-CIN Diagnostic Validation Set	CIN1	39	0.934734	No	0		0.143737		0.0221095																								0	LBC	>=30	HPV16+ or HPV18+	LBC-CIN Diagnostic Validation Set	Case/Control	LBC-TP	HCP	CIN1	N/A	CIN1	0.165846
LBC-CIN Diagnostic Validation Set	CIN1	51	0.660908	No	0.132855		0.300539		0																								0	LBC	>=30	hrHPV-	LBC-CIN Diagnostic Validation Set	Case/Control	LBC-TP	HCP	CIN1	N/A	CIN1	0.433394
LBC-CIN Diagnostic Validation Set	CIN1	39		No	0.122413		0		0																								0	LBC	>=30	other hrHPV+	LBC-CIN Diagnostic Validation Set	Case/Control	LBC-TP	HCP	CIN1	N/A	CIN1	0.122413
LBC-CIN Diagnostic Validation Set	CIN1	35		No	0.896744		0.0016401		0																								0	LBC	>=30	hrHPV-	LBC-CIN Diagnostic Validation Set	Case/Control	LBC-TP	HCP	CIN1	N/A	CIN1	0.898384
LBC-CIN Diagnostic Validation Set	CIN1	44	0.745113	No	0.845505		0.0919855		0																								0	LBC	>=30	other hrHPV+	LBC-CIN Diagnostic Validation Set	Case/Control	LBC-TP	HCP	CIN1	N/A	CIN1	0.93749
LBC-CIN Diagnostic Validation Set	CIN1	34	0.848088	No	0.199367		0.113885		0																								0	LBC	>=30	other hrHPV+	LBC-CIN Diagnostic Validation Set	Case/Control	LBC-TP	HCP	CIN1	N/A	CIN1	0.313252
LBC-CIN Diagnostic Validation Set	CIN1	49	0.528453	No	1.21953		0.501348		0																								0	LBC	>=30	HPV16+ or HPV18+	LBC-CIN Diagnostic Validation Set	Case/Control	LBC-TP	HCP	CIN1	N/A	CIN1	1.72087
LBC-CIN Diagnostic Validation Set	CIN1	30	0.493331	No	0		0		0																								0	LBC	>=30	HPV16+ or HPV18+	LBC-CIN Diagnostic Validation Set	Case/Control	LBC-TP	HCP	CIN1	N/A	CIN1	0
LBC-CIN Diagnostic Validation Set	CIN1	51	0.948692	No	0.000671118		0		0																								0	LBC	>=30	other hrHPV+	LBC-CIN Diagnostic Validation Set	Case/Control	LBC-TP	HCP	CIN1	N/A	CIN1	0.000671118
LBC-CIN Diagnostic Validation Set	CIN1	42	0.515577	No	0.773724		1.33028		0																								0	LBC	>=30	other hrHPV+	LBC-CIN Diagnostic Validation Set	Case/Control	LBC-TP	HCP	CIN1	N/A	CIN1	2.104
LBC-CIN Diagnostic Validation Set	CIN1	28	0.308961	No	0.0575191		0.00503322		0																								0	LBC	<30	HPV16+ or HPV18+	LBC-CIN Diagnostic Validation Set	Case/Control	LBC-TP	HCP	CIN1	N/A	CIN1	0.0625523
LBC-CIN Diagnostic Validation Set	CIN1	31	0.851731	No	0		0		0																								0	LBC	>=30	other hrHPV+	LBC-CIN Diagnostic Validation Set	Case/Control	LBC-TP	HCP	CIN1	N/A	CIN1	0
LBC-CIN Diagnostic Validation Set	CIN1	40	0.516437	No	0.267303		0.146696		0																								0	LBC	>=30	other hrHPV+	LBC-CIN Diagnostic Validation Set	Case/Control	LBC-TP	HCP	CIN1	N/A	CIN1	0.413999
LBC-CIN Diagnostic Validation Set	CIN1	31	0.774766	No	0.000121232		0.216857		0																								0	LBC	>=30	other hrHPV+	LBC-CIN Diagnostic Validation Set	Case/Control	LBC-TP	HCP	CIN1	N/A	CIN1	0.216978
LBC-CIN Diagnostic Validation Set	CIN1	37	0.682505	No	0.0568615		0.0690817		0																								0	LBC	>=30	other hrHPV+	LBC-CIN Diagnostic Validation Set	Case/Control	LBC-TP	HCP	CIN1	N/A	CIN1	0.125943
LBC-CIN Diagnostic Validation Set	CIN1	30	0.539808	No	0		0.00206957		0																								0	LBC	>=30	HPV16+ or HPV18+	LBC-CIN Diagnostic Validation Set	Case/Control	LBC-TP	HCP	CIN1	N/A	CIN1	0.00206957
LBC-CIN Diagnostic Validation Set	CIN1	23	0	No	0		2.48033e-05		0																								0	LBC	<30	HPV16+ or HPV18+	LBC-CIN Diagnostic Validation Set	Case/Control	LBC-TP	HCP	CIN1	N/A	CIN1	2.48033e-05
LBC-CIN Diagnostic Validation Set	CIN1	23	0.830379	No	0.0510197		0.198101		0.322562																								0	LBC	<30	HPV16+ or HPV18+	LBC-CIN Diagnostic Validation Set	Case/Control	LBC-TP	HCP	CIN1	N/A	CIN1	0.571683
LBC-CIN Diagnostic Validation Set	CIN1	35	0.562647	No	0.000673259		0.0369299		0																								0	LBC	>=30	other hrHPV+	LBC-CIN Diagnostic Validation Set	Case/Control	LBC-TP	HCP	CIN1	N/A	CIN1	0.0376032
LBC-CIN Diagnostic Validation Set	CIN1	27	0.517553	No	0		0		0																								0	LBC	<30	other hrHPV+	LBC-CIN Diagnostic Validation Set	Case/Control	LBC-TP	HCP	CIN1	N/A	CIN1	0
LBC-CIN Diagnostic Validation Set	CIN1	25	0.522112	No	0		0.585038		0																								0	LBC	<30	other hrHPV+	LBC-CIN Diagnostic Validation Set	Case/Control	LBC-TP	HCP	CIN1	N/A	CIN1	0.585038
LBC-CIN Diagnostic Validation Set	CIN1	36	0.908358	No	0.000204927		0.0305142		0																								0	LBC	>=30	hrHPV-	LBC-CIN Diagnostic Validation Set	Case/Control	LBC-TP	HCP	CIN1	N/A	CIN1	0.0307191
LBC-CIN Diagnostic Validation Set	CIN1	24	0.125806	No	0.412613		0.633259		0																								0	LBC	<30	other hrHPV+	LBC-CIN Diagnostic Validation Set	Case/Control	LBC-TP	HCP	CIN1	N/A	CIN1	1.04587
LBC-CIN Diagnostic Validation Set	CIN1	23	0.279959	No	0		0		0																								0	LBC	<30	other hrHPV+	LBC-CIN Diagnostic Validation Set	Case/Control	LBC-TP	HCP	CIN1	N/A	CIN1	0
LBC-CIN Diagnostic Validation Set	CIN1	44	0.347578	No	0.211735		0.240817		0.0418127																								0	LBC	>=30	other hrHPV+	LBC-CIN Diagnostic Validation Set	Case/Control	LBC-TP	HCP	CIN1	N/A	CIN1	0.494365
LBC-CIN Diagnostic Validation Set	CIN1	45	0.678115	No	0		4.13656e-05		0.0420636																								0	LBC	>=30	other hrHPV+	LBC-CIN Diagnostic Validation Set	Case/Control	LBC-TP	HCP	CIN1	N/A	CIN1	0.042105
LBC-CIN Diagnostic Validation Set	CIN1	41	0.837025	No	0.0447122		0		0																								0	LBC	>=30	HPV16+ or HPV18+	LBC-CIN Diagnostic Validation Set	Case/Control	LBC-TP	HCP	CIN1	N/A	CIN1	0.0447122
LBC-CIN Diagnostic Validation Set	CIN1	42	0.769238	No	0.88859		0.764155		0.322636																								0	LBC	>=30	other hrHPV+	LBC-CIN Diagnostic Validation Set	Case/Control	LBC-TP	HCP	CIN1	N/A	CIN1	1.97538
LBC-CIN Diagnostic Validation Set	CIN1	35	0.410672	No	0.14271		0.0400765		0																								0	LBC	>=30	other hrHPV+	LBC-CIN Diagnostic Validation Set	Case/Control	LBC-TP	HCP	CIN1	N/A	CIN1	0.182786
LBC-CIN Diagnostic Validation Set	CIN1	31	0.747388	No	0.488715		1.13456		0																								0	LBC	>=30	HPV16+ or HPV18+	LBC-CIN Diagnostic Validation Set	Case/Control	LBC-TP	HCP	CIN1	N/A	CIN1	1.62328
LBC-CIN Diagnostic Validation Set	CIN1	40	0.763063	No	0		0.00505198		0																								0	LBC	>=30	HPV16+ or HPV18+	LBC-CIN Diagnostic Validation Set	Case/Control	LBC-TP	HCP	CIN1	N/A	CIN1	0.00505198
LBC-CIN Diagnostic Validation Set	CIN1	35	0.812043	No	0.28049		0.0123118		0																								0	LBC	>=30	HPV16+ or HPV18+	LBC-CIN Diagnostic Validation Set	Case/Control	LBC-TP	HCP	CIN1	N/A	CIN1	0.292802
LBC-CIN Diagnostic Validation Set	CIN1	30	0.84793	No	0.24028		0.0892387		0																								0	LBC	>=30	other hrHPV+	LBC-CIN Diagnostic Validation Set	Case/Control	LBC-TP	HCP	CIN1	N/A	CIN1	0.329518
LBC-CIN Diagnostic Validation Set	CIN1	30	0	No	0.265342		0.0819277		0																								0	LBC	>=30	other hrHPV+	LBC-CIN Diagnostic Validation Set	Case/Control	LBC-TP	HCP	CIN1	N/A	CIN1	0.347269
LBC-CIN Diagnostic Validation Set	CIN1	38	0.579371	No	0		0		0																								0	LBC	>=30	other hrHPV+	LBC-CIN Diagnostic Validation Set	Case/Control	LBC-TP	HCP	CIN1	N/A	CIN1	0
LBC-CIN Diagnostic Validation Set	CIN1	42	0.942256	No	0		0		0																								0	LBC	>=30	HPV16+ or HPV18+	LBC-CIN Diagnostic Validation Set	Case/Control	LBC-TP	HCP	CIN1	N/A	CIN1	0
LBC-CIN Diagnostic Validation Set	CIN1	27	0.66875	No	0		3.00229e-05		0																								0	LBC	<30	other hrHPV+	LBC-CIN Diagnostic Validation Set	Case/Control	LBC-TP	HCP	CIN1	N/A	CIN1	3.00229e-05
LBC-CIN Diagnostic Validation Set	CIN1	23	0.941596	No	0.0834838		0.000466561		0.0652417																								0	LBC	<30	other hrHPV+	LBC-CIN Diagnostic Validation Set	Case/Control	LBC-TP	HCP	CIN1	N/A	CIN1	0.149192
LBC-CIN Diagnostic Validation Set	CIN1	31	0.110627	No	0.352895		0.0384425		0.069564																								0	LBC	>=30	HPV16+ or HPV18+	LBC-CIN Diagnostic Validation Set	Case/Control	LBC-TP	HCP	CIN1	N/A	CIN1	0.460901
LBC-CIN Diagnostic Validation Set	CIN1	28	0.334545	No	0		0.0875027		0																								0	LBC	<30	HPV16+ or HPV18+	LBC-CIN Diagnostic Validation Set	Case/Control	LBC-TP	HCP	CIN1	N/A	CIN1	0.0875027
LBC-CIN Diagnostic Validation Set	CIN1	38	0.737709	No	0		0.0304917		0.0445875																								0	LBC	>=30	other hrHPV+	LBC-CIN Diagnostic Validation Set	Case/Control	LBC-TP	HCP	CIN1	N/A	CIN1	0.0750792
LBC-CIN Diagnostic Validation Set	CIN2	34	0.903046	No	0.356892		0.0108253		0.00934077																								0	LBC	>=30	other hrHPV+	LBC-CIN Diagnostic Validation Set	Case/Control	LBC-TP	HCP	CIN2	N/A	CIN2	0.377058
LBC-CIN Diagnostic Validation Set	CIN2	30		No	0		0		0																								0	LBC	>=30	other hrHPV+	LBC-CIN Diagnostic Validation Set	Case/Control	LBC-TP	HCP	CIN2	N/A	CIN2	0
LBC-CIN Diagnostic Validation Set	CIN2	31	0.922647	No	1.32151		2.14442		0																								0	LBC	>=30	other hrHPV+	LBC-CIN Diagnostic Validation Set	Case/Control	LBC-TP	HCP	CIN2	N/A	CIN2	3.46593
LBC-CIN Diagnostic Validation Set	CIN2	26	0.498964	No	0.0654679		0		0																								0	LBC	<30	HPV16+ or HPV18+	LBC-CIN Diagnostic Validation Set	Case/Control	LBC-TP	HCP	CIN2	N/A	CIN2	0.0654679
LBC-CIN Diagnostic Validation Set	CIN2	53	0.556457	No	0.334232		0.221994		0																								0	LBC	>=30	other hrHPV+	LBC-CIN Diagnostic Validation Set	Case/Control	LBC-TP	HCP	CIN2	N/A	CIN2	0.556226
LBC-CIN Diagnostic Validation Set	CIN2	38	0.576482	No	3.70676		6.87055		1.81641																								0	LBC	>=30	HPV16+ or HPV18+	LBC-CIN Diagnostic Validation Set	Case/Control	LBC-TP	HCP	CIN2	N/A	CIN2	12.3937
LBC-CIN Diagnostic Validation Set	CIN2	34	0.920035	No	0.211417		0.12974		0																								0	LBC	>=30	other hrHPV+	LBC-CIN Diagnostic Validation Set	Case/Control	LBC-TP	HCP	CIN2	N/A	CIN2	0.341157
LBC-CIN Diagnostic Validation Set	CIN2	36	0.668048	No	1.40437		1.07234		0.382599																								0	LBC	>=30	HPV16+ or HPV18+	LBC-CIN Diagnostic Validation Set	Case/Control	LBC-TP	HCP	CIN2	N/A	CIN2	2.85931
LBC-CIN Diagnostic Validation Set	CIN2	30	0.795549	No	0.697335		0.21963		0.461708																								0	LBC	>=30	HPV16+ or HPV18+	LBC-CIN Diagnostic Validation Set	Case/Control	LBC-TP	HCP	CIN2	N/A	CIN2	1.37867
LBC-CIN Diagnostic Validation Set	CIN2	26	0.776731	No	1.12546		0.792489		0.481316																								0	LBC	<30	HPV16+ or HPV18+	LBC-CIN Diagnostic Validation Set	Case/Control	LBC-TP	HCP	CIN2	N/A	CIN2	2.39926
LBC-CIN Diagnostic Validation Set	CIN2	29	0.653988	No	0.00676574		0.0489528		0																								0	LBC	<30	other hrHPV+	LBC-CIN Diagnostic Validation Set	Case/Control	LBC-TP	HCP	CIN2	N/A	CIN2	0.0557185
LBC-CIN Diagnostic Validation Set	CIN2	31	0.873289	No	0		0.102274		0.166918																								0	LBC	>=30	HPV16+ or HPV18+	LBC-CIN Diagnostic Validation Set	Case/Control	LBC-TP	HCP	CIN2	N/A	CIN2	0.269192
LBC-CIN Diagnostic Validation Set	CIN2	38	0.698769	No	0		0.042428		0																								0	LBC	>=30	other hrHPV+	LBC-CIN Diagnostic Validation Set	Case/Control	LBC-TP	HCP	CIN2	N/A	CIN2	0.042428
LBC-CIN Diagnostic Validation Set	CIN2	23	0.605849	No	0.186737		0.0610118		0.10815																								0	LBC	<30	HPV16+ or HPV18+	LBC-CIN Diagnostic Validation Set	Case/Control	LBC-TP	HCP	CIN2	N/A	CIN2	0.355899
LBC-CIN Diagnostic Validation Set	CIN2	26	0.87301	No	0.422225		0.300849		0																								0	LBC	<30	HPV16+ or HPV18+	LBC-CIN Diagnostic Validation Set	Case/Control	LBC-TP	HCP	CIN2	N/A	CIN2	0.723073
LBC-CIN Diagnostic Validation Set	CIN2	43	0.798801	No	0.479213		0.290363		0.115751																								0	LBC	>=30	other hrHPV+	LBC-CIN Diagnostic Validation Set	Case/Control	LBC-TP	HCP	CIN2	N/A	CIN2	0.885328
LBC-CIN Diagnostic Validation Set	CIN2	27	0.778277	No	1.13791		0.0971428		0																								0	LBC	<30	HPV16+ or HPV18+	LBC-CIN Diagnostic Validation Set	Case/Control	LBC-TP	HCP	CIN2	N/A	CIN2	1.23506
LBC-CIN Diagnostic Validation Set	CIN2	41	0.840069	No	0.0372024		0.266677		0																								0	LBC	>=30	HPV16+ or HPV18+	LBC-CIN Diagnostic Validation Set	Case/Control	LBC-TP	HCP	CIN2	N/A	CIN2	0.30388
LBC-CIN Diagnostic Validation Set	CIN2	26	0.563127	No	2.96628		3.0858		0.204377																								0	LBC	<30	HPV16+ or HPV18+	LBC-CIN Diagnostic Validation Set	Case/Control	LBC-TP	HCP	CIN2	N/A	CIN2	6.25645
LBC-CIN Diagnostic Validation Set	CIN2	34	0.971338	No	0.0544082		0.0295113		0																								0	LBC	>=30	other hrHPV+	LBC-CIN Diagnostic Validation Set	Case/Control	LBC-TP	HCP	CIN2	N/A	CIN2	0.0839194
LBC-CIN Diagnostic Validation Set	CIN2	27	0.642837	No	1.63183		1.46633		0.475582																								0	LBC	<30	HPV16+ or HPV18+	LBC-CIN Diagnostic Validation Set	Case/Control	LBC-TP	HCP	CIN2	N/A	CIN2	3.57375
LBC-CIN Diagnostic Validation Set	CIN3	29	0.632502	No	1.38524		0.438827		0.0872103																								0	LBC	<30	other hrHPV+	LBC-CIN Diagnostic Validation Set	Case/Control	LBC-TP	HCP	N/A	CIN3	CIN3	1.91128
LBC-CIN Diagnostic Validation Set	CIN3	39	0.61811	No	0.433503		0.330152		0.367423																								0	LBC	>=30	other hrHPV+	LBC-CIN Diagnostic Validation Set	Case/Control	LBC-TP	HCP	N/A	CIN3	CIN3	1.13108
LBC-CIN Diagnostic Validation Set	CIN3	38	0.341518	No	0.911627		0.609927		0.777913																								0	LBC	>=30	other hrHPV+	LBC-CIN Diagnostic Validation Set	Case/Control	LBC-TP	HCP	N/A	CIN3	CIN3	2.29947
LBC-CIN Diagnostic Validation Set	CIN3	28	0.947751	No	2.25069		2.08667		0.667616																								0	LBC	<30	HPV16+ or HPV18+	LBC-CIN Diagnostic Validation Set	Case/Control	LBC-TP	HCP	N/A	CIN3	CIN3	5.00498
LBC-CIN Diagnostic Validation Set	CIN3	38	0.84664	No	0.739124		0.699989		0.0938276																								0	LBC	>=30	HPV16+ or HPV18+	LBC-CIN Diagnostic Validation Set	Case/Control	LBC-TP	HCP	N/A	CIN3	CIN3	1.53294
LBC-CIN Diagnostic Validation Set	CIN3	44	0.668217	No	8.5612		20.1235		4.35166																								0	LBC	>=30	HPV16+ or HPV18+	LBC-CIN Diagnostic Validation Set	Case/Control	LBC-TP	HCP	N/A	CIN3	CIN3	33.0364
LBC-CIN Diagnostic Validation Set	CIN3	29	0.483682	No	1.86705		1.23012		0.661513																								0	LBC	<30	HPV16+ or HPV18+	LBC-CIN Diagnostic Validation Set	Case/Control	LBC-TP	HCP	N/A	CIN3	CIN3	3.75869
LBC-CIN Diagnostic Validation Set	CIN3	44	0.780665	No	15.0688		14.7888		21.6315																								0	LBC	>=30	HPV16+ or HPV18+	LBC-CIN Diagnostic Validation Set	Case/Control	LBC-TP	HCP	N/A	CIN3	CIN3	51.4891
LBC-CIN Diagnostic Validation Set	CIN3	40		No	0		0		0																								0	LBC	>=30	HPV16+ or HPV18+	LBC-CIN Diagnostic Validation Set	Case/Control	LBC-TP	HCP	N/A	CIN3	CIN3	0
LBC-CIN Diagnostic Validation Set	CIN3	26	0.712592	No	0.235023		0.0173906		0																								0	LBC	<30	other hrHPV+	LBC-CIN Diagnostic Validation Set	Case/Control	LBC-TP	HCP	N/A	CIN3	CIN3	0.252413
LBC-CIN Diagnostic Validation Set	CIN3	31	0.881394	No	1.53947e-05		0		0																								0	LBC	>=30	HPV16+ or HPV18+	LBC-CIN Diagnostic Validation Set	Case/Control	LBC-TP	HCP	N/A	CIN3	CIN3	1.53947e-05
LBC-CIN Diagnostic Validation Set	CIN3	28	0.491732	No	0.188739		0.176639		0.20289																								0	LBC	<30	HPV16+ or HPV18+	LBC-CIN Diagnostic Validation Set	Case/Control	LBC-TP	HCP	N/A	CIN3	CIN3	0.568268
LBC-CIN Diagnostic Validation Set	CIN3	31	0.389475	No	0		0.0639202		0																								0	LBC	>=30	other hrHPV+	LBC-CIN Diagnostic Validation Set	Case/Control	LBC-TP	HCP	N/A	CIN3	CIN3	0.0639202
LBC-CIN Diagnostic Validation Set	CIN3	41	0.645515	No	0		0		0																								0	LBC	>=30	other hrHPV+	LBC-CIN Diagnostic Validation Set	Case/Control	LBC-TP	HCP	N/A	CIN3	CIN3	0
LBC-CIN Diagnostic Validation Set	CIN3	36	0.807803	No	2.76975		3.18106		0.760124																								0	LBC	>=30	HPV16+ or HPV18+	LBC-CIN Diagnostic Validation Set	Case/Control	LBC-TP	HCP	N/A	CIN3	CIN3	6.71093
LBC-CIN Diagnostic Validation Set	CIN3	23	0.71937	No	0.0399718		0		0																								0	LBC	<30	other hrHPV+	LBC-CIN Diagnostic Validation Set	Case/Control	LBC-TP	HCP	N/A	CIN3	CIN3	0.0399718
LBC-CIN Diagnostic Validation Set	CIN3	31	0.618049	No	0.874404		0.982984		0.708492																								0	LBC	>=30	HPV16+ or HPV18+	LBC-CIN Diagnostic Validation Set	Case/Control	LBC-TP	HCP	N/A	CIN3	CIN3	2.56588
LBC-CIN Diagnostic Validation Set	CIN3	45	0.732909	No	1.59303		0.456921		0.406134																								0	LBC	>=30	other hrHPV+	LBC-CIN Diagnostic Validation Set	Case/Control	LBC-TP	HCP	N/A	CIN3	CIN3	2.45609
LBC-CIN Diagnostic Validation Set	CIN3	39	0.780764	No	4.35399		3.41722		1.44882																								0	LBC	>=30	HPV16+ or HPV18+	LBC-CIN Diagnostic Validation Set	Case/Control	LBC-TP	HCP	N/A	CIN3	CIN3	9.22003
LBC-CIN Diagnostic Validation Set	CIN3	23	0.31935	No	0.0279164		0.00969148		0																								0	LBC	<30	HPV16+ or HPV18+	LBC-CIN Diagnostic Validation Set	Case/Control	LBC-TP	HCP	N/A	CIN3	CIN3	0.0376078
LBC-CIN Diagnostic Validation Set	CIN3	30		No	7.00286		7.95565		0.901821																								0	LBC	>=30	HPV16+ or HPV18+	LBC-CIN Diagnostic Validation Set	Case/Control	LBC-TP	HCP	N/A	CIN3	CIN3	15.8603
LBC-CIN Diagnostic Validation Set	CIN3+	37		No	55.8161		47.3606		29.7042																								0	LBC	>=30	HPV16+ or HPV18+	LBC-CIN Diagnostic Validation Set	Case/Control	LBC-TP	HCP	N/A	Invasive cervical cancer	Invasive cervical cancer	132.881
LBC-CIN Diagnostic Validation Set	CIN3+	33	0	No	138.419		95.2715		78.7409																								0	LBC	>=30	HPV16+ or HPV18+	LBC-CIN Diagnostic Validation Set	Case/Control	LBC-TP	HCP	N/A	Invasive cervical cancer	Invasive cervical cancer	312.431
LBC-CIN Diagnostic Validation Set	Control	23	0.292746	No	0		0		0																								0	LBC	<30	hrHPV-	LBC-CIN Diagnostic Validation Set	Case/Control	LBC-TP	HCP	Normal cytology	N/A	Normal cytology	0
LBC-CIN Diagnostic Validation Set	Control	33	0.224736	No	0.0275307		0.000318463		0																								0	LBC	>=30	other hrHPV+	LBC-CIN Diagnostic Validation Set	Case/Control	LBC-TP	HCP	Normal cytology	N/A	Normal cytology	0.0278491
LBC-CIN Diagnostic Validation Set	Control	38		No	0		0.00970517		0																								0	LBC	>=30	other hrHPV+	LBC-CIN Diagnostic Validation Set	Case/Control	LBC-TP	HCP	Normal cytology	N/A	Normal cytology	0.00970517
LBC-CIN Diagnostic Validation Set	Control	38	0.463219	No	0.0965554		0		0																								0	LBC	>=30	other hrHPV+	LBC-CIN Diagnostic Validation Set	Case/Control	LBC-TP	HCP	Normal cytology	N/A	Normal cytology	0.0965554
LBC-CIN Diagnostic Validation Set	Control	29	0.341251	No	0		0		0																								0	LBC	<30	hrHPV-	LBC-CIN Diagnostic Validation Set	Case/Control	LBC-TP	HCP	Normal cytology	N/A	Normal cytology	0
LBC-CIN Diagnostic Validation Set	Control	38	0.74769	No	0.0709998		0.0491955		0																								0	LBC	>=30	hrHPV-	LBC-CIN Diagnostic Validation Set	Case/Control	LBC-TP	HCP	Normal cytology	N/A	Normal cytology	0.120195
LBC-CIN Diagnostic Validation Set	Control	26	0.821593	No	0		0.000974738		0.0850276																								0	LBC	<30	hrHPV-	LBC-CIN Diagnostic Validation Set	Case/Control	LBC-TP	HCP	Normal cytology	N/A	Normal cytology	0.0860023
LBC-CIN Diagnostic Validation Set	Control	36	0.681976	No	0.443705		0.62589		0.448484																								0	LBC	>=30	other hrHPV+	LBC-CIN Diagnostic Validation Set	Case/Control	LBC-TP	HCP	Normal cytology	N/A	Normal cytology	1.51808
LBC-CIN Diagnostic Validation Set	Control	32	0.696327	No	0		0.0867926		0.0623583																								0	LBC	>=30	hrHPV-	LBC-CIN Diagnostic Validation Set	Case/Control	LBC-TP	HCP	Normal cytology	N/A	Normal cytology	0.149151
LBC-CIN Diagnostic Validation Set	Control	38	0.694234	No	0		0.000255839		0.0436737																								0	LBC	>=30	other hrHPV+	LBC-CIN Diagnostic Validation Set	Case/Control	LBC-TP	HCP	Normal cytology	N/A	Normal cytology	0.0439295
LBC-CIN Diagnostic Validation Set	Control	37	0.398784	No	0.161696		0.000617029		0																								0	LBC	>=30	HPV16+ or HPV18+	LBC-CIN Diagnostic Validation Set	Case/Control	LBC-TP	HCP	Normal cytology	N/A	Normal cytology	0.162313
LBC-CIN Diagnostic Validation Set	Control	23	0.796461	No	0		0		0																								0	LBC	<30	hrHPV-	LBC-CIN Diagnostic Validation Set	Case/Control	LBC-TP	HCP	Normal cytology	N/A	Normal cytology	0
LBC-CIN Diagnostic Validation Set	Control	33	0.475582	No	0.330743		0.123131		0.0956315																								0	LBC	>=30	other hrHPV+	LBC-CIN Diagnostic Validation Set	Case/Control	LBC-TP	HCP	Normal cytology	N/A	Normal cytology	0.549506
LBC-CIN Diagnostic Validation Set	Control	36	0.504495	No	0.0484637		0.0584159		0																								0	LBC	>=30	hrHPV-	LBC-CIN Diagnostic Validation Set	Case/Control	LBC-TP	HCP	Normal cytology	N/A	Normal cytology	0.10688
LBC-CIN Diagnostic Validation Set	Control	33	0.88274	No	0		0.0634002		0																								0	LBC	>=30	hrHPV-	LBC-CIN Diagnostic Validation Set	Case/Control	LBC-TP	HCP	Normal cytology	N/A	Normal cytology	0.0634002
LBC-CIN Diagnostic Validation Set	Control	31	0.484567	No	0.106986		0.125108		0.118145																								0	LBC	>=30	HPV16+ or HPV18+	LBC-CIN Diagnostic Validation Set	Case/Control	LBC-TP	HCP	Normal cytology	N/A	Normal cytology	0.350239
LBC-CIN Diagnostic Validation Set	Control	45	0.903825	No	0		0.0154057		0																								0	LBC	>=30	hrHPV-	LBC-CIN Diagnostic Validation Set	Case/Control	LBC-TP	HCP	Normal cytology	N/A	Normal cytology	0.0154057
LBC-CIN Diagnostic Validation Set	Control	37	0.552721	No	0		0.088891		0.253784																								0	LBC	>=30	other hrHPV+	LBC-CIN Diagnostic Validation Set	Case/Control	LBC-TP	HCP	Normal cytology	N/A	Normal cytology	0.342675
LBC-CIN Diagnostic Validation Set	Control	25	0.751621	No	0		0.000103118		0																								0	LBC	<30	hrHPV-	LBC-CIN Diagnostic Validation Set	Case/Control	LBC-TP	HCP	Normal cytology	N/A	Normal cytology	0.000103118
LBC-CIN Diagnostic Validation Set	Control	24	0.675591	No	0		0.0305051		0																								0	LBC	<30	hrHPV-	LBC-CIN Diagnostic Validation Set	Case/Control	LBC-TP	HCP	Normal cytology	N/A	Normal cytology	0.0305051
LBC-CIN Diagnostic Validation Set	Control	40	0.307278	No	0		0		0																								0	LBC	>=30	hrHPV-	LBC-CIN Diagnostic Validation Set	Case/Control	LBC-TP	HCP	Normal cytology	N/A	Normal cytology	0
LBC-CIN Diagnostic Validation Set	Control	23	0.917053	No	0.0856934		0		0.238742																								0	LBC	<30	hrHPV-	LBC-CIN Diagnostic Validation Set	Case/Control	LBC-TP	HCP	Normal cytology	N/A	Normal cytology	0.324436
LBC-CIN Diagnostic Validation Set	Control	32	0.866847	No	0		0.394713		0																								0	LBC	>=30	HPV16+ or HPV18+	LBC-CIN Diagnostic Validation Set	Case/Control	LBC-TP	HCP	Normal cytology	N/A	Normal cytology	0.394713
LBC-CIN Diagnostic Validation Set	Control	31	0.581714	No	0.133169		0.0483099		0.0863576																								0	LBC	>=30	hrHPV-	LBC-CIN Diagnostic Validation Set	Case/Control	LBC-TP	HCP	Normal cytology	N/A	Normal cytology	0.267836
LBC-CIN Diagnostic Validation Set	Control	28	0.959063	No	0		0.000638031		0.083521																								0	LBC	<30	hrHPV-	LBC-CIN Diagnostic Validation Set	Case/Control	LBC-TP	HCP	Normal cytology	N/A	Normal cytology	0.0841591
LBC-CIN Diagnostic Validation Set	Control	26	0.635028	No	0.381956		0.176111		0.285837																								0	LBC	<30	hrHPV-	LBC-CIN Diagnostic Validation Set	Case/Control	LBC-TP	HCP	Normal cytology	N/A	Normal cytology	0.843903
LBC-CIN Diagnostic Validation Set	Control	51	0.803533	No	0.0414086		0.00952087		0.0808575																								0	LBC	>=30	hrHPV-	LBC-CIN Diagnostic Validation Set	Case/Control	LBC-TP	HCP	Normal cytology	N/A	Normal cytology	0.131787
LBC-CIN Diagnostic Validation Set	Control	37	0.624406	No	0.381352		0		0																								0	LBC	>=30	hrHPV-	LBC-CIN Diagnostic Validation Set	Case/Control	LBC-TP	HCP	Normal cytology	N/A	Normal cytology	0.381352
LBC-CIN Diagnostic Validation Set	Control	36	0.649454	No	0		0		0																								0	LBC	>=30	HPV16+ or HPV18+	LBC-CIN Diagnostic Validation Set	Case/Control	LBC-TP	HCP	Normal cytology	N/A	Normal cytology	0
LBC-CIN Diagnostic Validation Set	Control	31	0.981711	No	0.0846568		0		0																								0	LBC	>=30	hrHPV-	LBC-CIN Diagnostic Validation Set	Case/Control	LBC-TP	HCP	Normal cytology	N/A	Normal cytology	0.0846568
LBC-CIN Diagnostic Validation Set	Control	37	0.700443	No	0		0.000227138		0																								0	LBC	>=30	hrHPV-	LBC-CIN Diagnostic Validation Set	Case/Control	LBC-TP	HCP	Normal cytology	N/A	Normal cytology	0.000227138
LBC-CIN Diagnostic Validation Set	Control	35		No	1.41695		0.550848		0.413881																								0	LBC	>=30	HPV16+ or HPV18+	LBC-CIN Diagnostic Validation Set	Case/Control	LBC-TP	HCP	Normal cytology	N/A	Normal cytology	2.38168
LBC-CIN Diagnostic Validation Set	Control	32	0.338426	No	0		0.000586968		0.0846117																								0	LBC	>=30	hrHPV-	LBC-CIN Diagnostic Validation Set	Case/Control	LBC-TP	HCP	Normal cytology	N/A	Normal cytology	0.0851987
LBC-CIN Diagnostic Validation Set	Control	29	0.904592	No	0.133414		0		0.0182642																								0	LBC	<30	HPV16+ or HPV18+	LBC-CIN Diagnostic Validation Set	Case/Control	LBC-TP	HCP	Normal cytology	N/A	Normal cytology	0.151678
LBC-CIN Diagnostic Validation Set	Control	23	0.784902	No	0		0		0																								0	LBC	<30	hrHPV-	LBC-CIN Diagnostic Validation Set	Case/Control	LBC-TP	HCP	Normal cytology	N/A	Normal cytology	0
LBC-CIN Diagnostic Validation Set	Control	27	0.532099	No	0.214295		0		0.00678125																								0	LBC	<30	hrHPV-	LBC-CIN Diagnostic Validation Set	Case/Control	LBC-TP	HCP	Normal cytology	N/A	Normal cytology	0.221076
LBC-CIN Diagnostic Validation Set	Control	33	0.833715	No	0.227122		0.110601		0																								0	LBC	>=30	hrHPV-	LBC-CIN Diagnostic Validation Set	Case/Control	LBC-TP	HCP	Normal cytology	N/A	Normal cytology	0.337723
LBC-CIN Diagnostic Validation Set	Control	41	0.676748	No	0.0551671		0.00021927		0																								0	LBC	>=30	other hrHPV+	LBC-CIN Diagnostic Validation Set	Case/Control	LBC-TP	HCP	Normal cytology	N/A	Normal cytology	0.0553863
LBC-CIN Diagnostic Validation Set	Control	38	0.285821	No	0		0.10355		0																								0	LBC	>=30	hrHPV-	LBC-CIN Diagnostic Validation Set	Case/Control	LBC-TP	HCP	Normal cytology	N/A	Normal cytology	0.10355
LBC-CIN Diagnostic Validation Set	Control	30	0.335665	No	0.43612		0.509018		0																								0	LBC	>=30	HPV16+ or HPV18+	LBC-CIN Diagnostic Validation Set	Case/Control	LBC-TP	HCP	Normal cytology	N/A	Normal cytology	0.945138
LBC-CIN Diagnostic Validation Set	Control	31	0.112444	No	0		0		0																								0	LBC	>=30	other hrHPV+	LBC-CIN Diagnostic Validation Set	Case/Control	LBC-TP	HCP	Normal cytology	N/A	Normal cytology	0
LBC-CIN Diagnostic Validation Set	Control	43		No	0		0		0																								0	LBC	>=30	HPV16+ or HPV18+	LBC-CIN Diagnostic Validation Set	Case/Control	LBC-TP	HCP	Normal cytology	N/A	Normal cytology	0
LBC-CIN Diagnostic Validation Set	Control	44		No	0		0.0473965		0																								0	LBC	>=30	hrHPV-	LBC-CIN Diagnostic Validation Set	Case/Control	LBC-TP	HCP	Normal cytology	N/A	Normal cytology	0.0473965
LBC-CIN Diagnostic Validation Set	Control	31	0.62388	No	0.0313601		0		0																								0	LBC	>=30	hrHPV-	LBC-CIN Diagnostic Validation Set	Case/Control	LBC-TP	HCP	Normal cytology	N/A	Normal cytology	0.0313601
LBC-CIN Diagnostic Validation Set	Control	34	0.715935	No	0.0724181		0.0933749		0																								0	LBC	>=30	hrHPV-	LBC-CIN Diagnostic Validation Set	Case/Control	LBC-TP	HCP	Normal cytology	N/A	Normal cytology	0.165793
LBC-CIN Diagnostic Validation Set	Control	26	0.701891	No	0		0		0																								0	LBC	<30	hrHPV-	LBC-CIN Diagnostic Validation Set	Case/Control	LBC-TP	HCP	Normal cytology	N/A	Normal cytology	0
LBC-CIN Diagnostic Validation Set	Control	50	0.354185	No	0.0049751		0.504898		0.00615231																								0	LBC	>=30	hrHPV-	LBC-CIN Diagnostic Validation Set	Case/Control	LBC-TP	HCP	Normal cytology	N/A	Normal cytology	0.516025
LBC-CIN Diagnostic Validation Set	Control	31	0.195131	No	0.4164		0		0																								0	LBC	>=30	hrHPV-	LBC-CIN Diagnostic Validation Set	Case/Control	LBC-TP	HCP	Normal cytology	N/A	Normal cytology	0.4164
LBC-CIN Diagnostic Validation Set	Control	39	0.620118	No	0.00363119		0.0330802		0																								0	LBC	>=30	hrHPV-	LBC-CIN Diagnostic Validation Set	Case/Control	LBC-TP	HCP	Normal cytology	N/A	Normal cytology	0.0367114
LBC-CIN Diagnostic Validation Set	Control	30	0.694106	No	0.000455323		0		0																								0	LBC	>=30	hrHPV-	LBC-CIN Diagnostic Validation Set	Case/Control	LBC-TP	HCP	Normal cytology	N/A	Normal cytology	0.000455323
LBC-CIN Diagnostic Validation Set	Control	24	0.447708	No	0		0		0																								0	LBC	<30	hrHPV-	LBC-CIN Diagnostic Validation Set	Case/Control	LBC-TP	HCP	Normal cytology	N/A	Normal cytology	0
LBC-CIN Diagnostic Validation Set	Control	26	0.749795	No	0		0		0																								0	LBC	<30	hrHPV-	LBC-CIN Diagnostic Validation Set	Case/Control	LBC-TP	HCP	Normal cytology	N/A	Normal cytology	0
LBC-CIN Diagnostic Validation Set	Control	49	0.912165	No	0.288357		0.185002		0.293558																								0	LBC	>=30	other hrHPV+	LBC-CIN Diagnostic Validation Set	Case/Control	LBC-TP	HCP	Normal cytology	N/A	Normal cytology	0.766917
LBC-CIN Diagnostic Validation Set	Control	32		No	0		0.204547		0																								0	LBC	>=30	other hrHPV+	LBC-CIN Diagnostic Validation Set	Case/Control	LBC-TP	HCP	Normal cytology	N/A	Normal cytology	0.204547
LBC-CIN Diagnostic Validation Set	Control	23	0.0410822	No	0		0		0																								0	LBC	<30	other hrHPV+	LBC-CIN Diagnostic Validation Set	Case/Control	LBC-TP	HCP	Normal cytology	N/A	Normal cytology	0
LBC-CIN Diagnostic Validation Set	Control	28	0.708899	No	0		0.0117059		0																								0	LBC	<30	hrHPV-	LBC-CIN Diagnostic Validation Set	Case/Control	LBC-TP	HCP	Normal cytology	N/A	Normal cytology	0.0117059
LBC-CIN Diagnostic Validation Set	Control	37	0.781393	No	0.218837		0.170017		0																								0	LBC	>=30	hrHPV-	LBC-CIN Diagnostic Validation Set	Case/Control	LBC-TP	HCP	Normal cytology	N/A	Normal cytology	0.388853
LBC-CIN Diagnostic Validation Set	Control	29	0.763702	No	0		7.14673e-05		0																								0	LBC	<30	hrHPV-	LBC-CIN Diagnostic Validation Set	Case/Control	LBC-TP	HCP	Normal cytology	N/A	Normal cytology	7.14673e-05
LBC-CIN Diagnostic Validation Set	Control	26	0.860321	No	0.10595		0		0.119133																								0	LBC	<30	hrHPV-	LBC-CIN Diagnostic Validation Set	Case/Control	LBC-TP	HCP	Normal cytology	N/A	Normal cytology	0.225083
LBC-CIN Diagnostic Validation Set	Control	36	0.589526	No	0.00990218		0		0																								0	LBC	>=30	hrHPV-	LBC-CIN Diagnostic Validation Set	Case/Control	LBC-TP	HCP	Normal cytology	N/A	Normal cytology	0.00990218
LBC-CIN Diagnostic Validation Set	Control	34	0.70641	No	0		0.000427732		0																								0	LBC	>=30	other hrHPV+	LBC-CIN Diagnostic Validation Set	Case/Control	LBC-TP	HCP	Normal cytology	N/A	Normal cytology	0.000427732
LBC-CIN Diagnostic Validation Set	Control	24	0.656928	No	0		7.19128e-05		0																								0	LBC	<30	other hrHPV+	LBC-CIN Diagnostic Validation Set	Case/Control	LBC-TP	HCP	Normal cytology	N/A	Normal cytology	7.19128e-05
LBC-CIN Diagnostic Validation Set	Control	26	0.0513127	No	0		0		0																								0	LBC	<30	hrHPV-	LBC-CIN Diagnostic Validation Set	Case/Control	LBC-TP	HCP	Normal cytology	N/A	Normal cytology	0
LBC-CIN Diagnostic Validation Set	Control	26	0.664783	No	0.0641234		0.0851652		0.539924																								0	LBC	<30	hrHPV-	LBC-CIN Diagnostic Validation Set	Case/Control	LBC-TP	HCP	Normal cytology	N/A	Normal cytology	0.689213
LBC-CIN Diagnostic Validation Set	Control	24	0.0835333	No	0.00190772		0		0																								0	LBC	<30	other hrHPV+	LBC-CIN Diagnostic Validation Set	Case/Control	LBC-TP	HCP	Normal cytology	N/A	Normal cytology	0.00190772
LBC-CIN Diagnostic Validation Set	Control	33	0.328978	No	0		0.0290936		0.159443																								0	LBC	>=30	hrHPV-	LBC-CIN Diagnostic Validation Set	Case/Control	LBC-TP	HCP	Normal cytology	N/A	Normal cytology	0.188537
LBC-CIN Diagnostic Validation Set	Control	26	0.315568	No	0.0862764		0		0																								0	LBC	<30	hrHPV-	LBC-CIN Diagnostic Validation Set	Case/Control	LBC-TP	HCP	Normal cytology	N/A	Normal cytology	0.0862764
LBC-CIN Diagnostic Validation Set	Control	26	0.44922	No	0.00360135		0		0																								0	LBC	<30	hrHPV-	LBC-CIN Diagnostic Validation Set	Case/Control	LBC-TP	HCP	Normal cytology	N/A	Normal cytology	0.00360135
LBC-CIN Diagnostic Validation Set	Control	34	0.942196	No	0.0953318		0.060664		0																								0	LBC	>=30	other hrHPV+	LBC-CIN Diagnostic Validation Set	Case/Control	LBC-TP	HCP	Normal cytology	N/A	Normal cytology	0.155996
LBC-CIN Diagnostic Validation Set	Control	50		No	0.264919		0.0888511		0.0341476																								0	LBC	>=30	other hrHPV+	LBC-CIN Diagnostic Validation Set	Case/Control	LBC-TP	HCP	Normal cytology	N/A	Normal cytology	0.387918
LBC-CIN Diagnostic Validation Set	Control	34	0.336979	No	0.0296301		0.0323796		0																								0	LBC	>=30	hrHPV-	LBC-CIN Diagnostic Validation Set	Case/Control	LBC-TP	HCP	Normal cytology	N/A	Normal cytology	0.0620098
LBC-CIN Diagnostic Validation Set	Control	39	0.788368	No	0.116518		0.119783		0																								0	LBC	>=30	other hrHPV+	LBC-CIN Diagnostic Validation Set	Case/Control	LBC-TP	HCP	Normal cytology	N/A	Normal cytology	0.236301
LBC-CIN Diagnostic Validation Set	Control	33	0.780503	No	0		0.325807		0																								0	LBC	>=30	other hrHPV+	LBC-CIN Diagnostic Validation Set	Case/Control	LBC-TP	HCP	Normal cytology	N/A	Normal cytology	0.325807
LBC-CIN Diagnostic Validation Set	Control	39	0	No	0.091502		0.00450702		0																								0	LBC	>=30	other hrHPV+	LBC-CIN Diagnostic Validation Set	Case/Control	LBC-TP	HCP	Normal cytology	N/A	Normal cytology	0.096009
LBC-CIN Diagnostic Validation Set	Control	33	0.59222	No	0		0.147552		0.000894278																								0	LBC	>=30	other hrHPV+	LBC-CIN Diagnostic Validation Set	Case/Control	LBC-TP	HCP	Normal cytology	N/A	Normal cytology	0.148446
LBC-CIN Diagnostic Validation Set	Control	38	0.647257	No	0		0		0																								0	LBC	>=30	hrHPV-	LBC-CIN Diagnostic Validation Set	Case/Control	LBC-TP	HCP	Normal cytology	N/A	Normal cytology	0
LBC-CIN Diagnostic Validation Set	Control	37	0.237726	No	0.0565172		0		0																								0	LBC	>=30	hrHPV-	LBC-CIN Diagnostic Validation Set	Case/Control	LBC-TP	HCP	Normal cytology	N/A	Normal cytology	0.0565172
LBC-CIN Diagnostic Validation Set	Control	39	0.866767	No	0.0447462		0.00307765		0.146607																								0	LBC	>=30	hrHPV-	LBC-CIN Diagnostic Validation Set	Case/Control	LBC-TP	HCP	Normal cytology	N/A	Normal cytology	0.194431
LBC-CIN Diagnostic Validation Set	Control	31	0.788571	No	0		0		0.138903																								0	LBC	>=30	hrHPV-	LBC-CIN Diagnostic Validation Set	Case/Control	LBC-TP	HCP	Normal cytology	N/A	Normal cytology	0.138903
LBC-CIN Diagnostic Validation Set	Control	41	0.803609	No	0.0374783		0.103575		0.0682374																								0	LBC	>=30	hrHPV-	LBC-CIN Diagnostic Validation Set	Case/Control	LBC-TP	HCP	Normal cytology	N/A	Normal cytology	0.209291
LBC-CIN Diagnostic Validation Set	Control	28	0.80498	No	0		0		0																								0	LBC	<30	hrHPV-	LBC-CIN Diagnostic Validation Set	Case/Control	LBC-TP	HCP	Normal cytology	N/A	Normal cytology	0
LBC-CIN Diagnostic Validation Set	Control	25	0.903627	No	0.0831678		0.00143292		0																								0	LBC	<30	other hrHPV+	LBC-CIN Diagnostic Validation Set	Case/Control	LBC-TP	HCP	Normal cytology	N/A	Normal cytology	0.0846007
LBC-CIN Diagnostic Validation Set	Control	23	0.409536	No	0		0		0																								0	LBC	<30	hrHPV-	LBC-CIN Diagnostic Validation Set	Case/Control	LBC-TP	HCP	Normal cytology	N/A	Normal cytology	0
LBC-CIN Diagnostic Validation Set	Control	23	0.940256	No	0		0		0																								0	LBC	<30	hrHPV-	LBC-CIN Diagnostic Validation Set	Case/Control	LBC-TP	HCP	Normal cytology	N/A	Normal cytology	0
LBC-CIN Diagnostic Validation Set	Control	34	0.328622	No	0.00810783		0.195126		0.153383																								0	LBC	>=30	hrHPV-	LBC-CIN Diagnostic Validation Set	Case/Control	LBC-TP	HCP	Normal cytology	N/A	Normal cytology	0.356617
LBC-CIN Diagnostic Validation Set	Control	41	0.832319	No	0		0		0																								0	LBC	>=30	hrHPV-	LBC-CIN Diagnostic Validation Set	Case/Control	LBC-TP	HCP	Normal cytology	N/A	Normal cytology	0
LBC-CIN Diagnostic Validation Set	Control	31		No	0.61243		0.857203		0																								0	LBC	>=30	other hrHPV+	LBC-CIN Diagnostic Validation Set	Case/Control	LBC-TP	HCP	Normal cytology	N/A	Normal cytology	1.46963
LBC-CIN Diagnostic Validation Set	Control	33	0.327271	No	0.49769		0.0589728		0.083639																								0	LBC	>=30	other hrHPV+	LBC-CIN Diagnostic Validation Set	Case/Control	LBC-TP	HCP	Normal cytology	N/A	Normal cytology	0.640302
LBC-CIN Diagnostic Validation Set	Control	27	0.207872	No	0.291128		0.153346		0.194159																								0	LBC	<30	hrHPV-	LBC-CIN Diagnostic Validation Set	Case/Control	LBC-TP	HCP	Normal cytology	N/A	Normal cytology	0.638633
LBC-CIN Diagnostic Validation Set	Control	37	0.704607	No	0.0209796		0.158413		0.0424831																								0	LBC	>=30	other hrHPV+	LBC-CIN Diagnostic Validation Set	Case/Control	LBC-TP	HCP	Normal cytology	N/A	Normal cytology	0.221876
LBC-CIN Diagnostic Validation Set	Control	32		No	0.000386972		0.403003		0																								0	LBC	>=30	hrHPV-	LBC-CIN Diagnostic Validation Set	Case/Control	LBC-TP	HCP	Normal cytology	N/A	Normal cytology	0.40339
LBC-CIN Diagnostic Validation Set	Control	40		No	0.0218347		0		0																								0	LBC	>=30	other hrHPV+	LBC-CIN Diagnostic Validation Set	Case/Control	LBC-TP	HCP	Normal cytology	N/A	Normal cytology	0.0218347
LBC-CIN Diagnostic Validation Set	Control	42	0.93611	No	0		0.00816242		0																								0	LBC	>=30	hrHPV-	LBC-CIN Diagnostic Validation Set	Case/Control	LBC-TP	HCP	Normal cytology	N/A	Normal cytology	0.00816242
LBC-CIN Diagnostic Validation Set	Control	34	0.812877	No	0.0867018		0.0173382		0																								0	LBC	>=30	hrHPV-	LBC-CIN Diagnostic Validation Set	Case/Control	LBC-TP	HCP	Normal cytology	N/A	Normal cytology	0.10404
LBC-CIN Diagnostic Validation Set	Control	38	0.0624256	No	0		0		0																								0	LBC	>=30	hrHPV-	LBC-CIN Diagnostic Validation Set	Case/Control	LBC-TP	HCP	Normal cytology	N/A	Normal cytology	0
LBC-CIN Diagnostic Validation Set	Control	38	0.87762	No	0		0.0204336		0																								0	LBC	>=30	hrHPV-	LBC-CIN Diagnostic Validation Set	Case/Control	LBC-TP	HCP	Normal cytology	N/A	Normal cytology	0.0204336
LBC-CIN Diagnostic Validation Set	Control	44	0.789962	No	0		0		0.0497207																								0	LBC	>=30	hrHPV-	LBC-CIN Diagnostic Validation Set	Case/Control	LBC-TP	HCP	Normal cytology	N/A	Normal cytology	0.0497207
LBC-CIN Diagnostic Validation Set	Control	31	0.0631029	No	0.105263		0.174646		0.024159																								0	LBC	>=30	hrHPV-	LBC-CIN Diagnostic Validation Set	Case/Control	LBC-TP	HCP	Normal cytology	N/A	Normal cytology	0.304068
LBC-CIN Diagnostic Validation Set	Control	27	0.522296	No	0.0980986		0.052962		0.0341061																								0	LBC	<30	hrHPV-	LBC-CIN Diagnostic Validation Set	Case/Control	LBC-TP	HCP	Normal cytology	N/A	Normal cytology	0.185167
LBC-CIN Diagnostic Validation Set	Control	49	0.748823	No	0.0716061		0.00143484		0.0405139																								0	LBC	>=30	hrHPV-	LBC-CIN Diagnostic Validation Set	Case/Control	LBC-TP	HCP	Normal cytology	N/A	Normal cytology	0.113555
LBC-CIN Diagnostic Validation Set	Control	31	0.676351	No	0		0.00936173		0																								0	LBC	>=30	hrHPV-	LBC-CIN Diagnostic Validation Set	Case/Control	LBC-TP	HCP	Normal cytology	N/A	Normal cytology	0.00936173
LBC-CIN Diagnostic Validation Set	Control	35	0.675094	No	0		0		0																								0	LBC	>=30	HPV16+ or HPV18+	LBC-CIN Diagnostic Validation Set	Case/Control	LBC-TP	HCP	Normal cytology	N/A	Normal cytology	0
LBC-CIN Diagnostic Validation Set	Control	32	0.335984	No	0		0		0																								0	LBC	>=30	hrHPV-	LBC-CIN Diagnostic Validation Set	Case/Control	LBC-TP	HCP	Normal cytology	N/A	Normal cytology	0
LBC-CIN Diagnostic Validation Set	Control	37	0.837232	No	10.3403		17.6918		4.84041																								0	LBC	>=30	other hrHPV+	LBC-CIN Diagnostic Validation Set	Case/Control	LBC-TP	HCP	Normal cytology	N/A	Normal cytology	32.8725
LBC-CIN Diagnostic Validation Set	Control	34	0.684622	No	0		0.107227		0																								0	LBC	>=30	hrHPV-	LBC-CIN Diagnostic Validation Set	Case/Control	LBC-TP	HCP	Normal cytology	N/A	Normal cytology	0.107227
LBC-CIN Diagnostic Validation Set	Control	45	0.482382	No	0.044849		0.000118325		0																								0	LBC	>=30	hrHPV-	LBC-CIN Diagnostic Validation Set	Case/Control	LBC-TP	HCP	Normal cytology	N/A	Normal cytology	0.0449673
LBC-CIN Diagnostic Validation Set	Control	30	0.276266	No	1.1786		1.98886		2.72826																								0	LBC	>=30	HPV16+ or HPV18+	LBC-CIN Diagnostic Validation Set	Case/Control	LBC-TP	HCP	Normal cytology	N/A	Normal cytology	5.89572
LBC-CIN Diagnostic Validation Set	Control	27	0.529533	No	0		0.000395912		0																								0	LBC	<30	hrHPV-	LBC-CIN Diagnostic Validation Set	Case/Control	LBC-TP	HCP	Normal cytology	N/A	Normal cytology	0.000395912
LBC-CIN Diagnostic Validation Set	Control	31	0.396679	No	0.116033		0		0																								0	LBC	>=30	hrHPV-	LBC-CIN Diagnostic Validation Set	Case/Control	LBC-TP	HCP	Normal cytology	N/A	Normal cytology	0.116033
LBC-CIN Diagnostic Validation Set	Control	35	0.882271	No	0.0326958		0.018992		0																								0	LBC	>=30	hrHPV-	LBC-CIN Diagnostic Validation Set	Case/Control	LBC-TP	HCP	Normal cytology	N/A	Normal cytology	0.0516878
LBC-CIN Diagnostic Validation Set	Control	36	0.841995	No	0		0.040665		0																								0	LBC	>=30	other hrHPV+	LBC-CIN Diagnostic Validation Set	Case/Control	LBC-TP	HCP	Normal cytology	N/A	Normal cytology	0.040665
LBC-CIN Diagnostic Validation Set	Control	35	0.865529	No	0		2.83941e-05		0																								0	LBC	>=30	hrHPV-	LBC-CIN Diagnostic Validation Set	Case/Control	LBC-TP	HCP	Normal cytology	N/A	Normal cytology	2.83941e-05
LBC-CIN Diagnostic Validation Set	Control	25	0.915929	No	0		0.0283994		0																								0	LBC	<30	hrHPV-	LBC-CIN Diagnostic Validation Set	Case/Control	LBC-TP	HCP	Normal cytology	N/A	Normal cytology	0.0283994
LBC-CIN Diagnostic Validation Set	Control	26	0.729005	No	0		0		0																								0	LBC	<30	hrHPV-	LBC-CIN Diagnostic Validation Set	Case/Control	LBC-TP	HCP	Normal cytology	N/A	Normal cytology	0
LBC-CIN Diagnostic Validation Set	Control	39	0.908308	No	0.111144		0.0609855		0																								0	LBC	>=30	other hrHPV+	LBC-CIN Diagnostic Validation Set	Case/Control	LBC-TP	HCP	Normal cytology	N/A	Normal cytology	0.172129
LBC-CIN Diagnostic Validation Set	Control	27	0.912871	No	0		0.0247989		0.0395203																								0	LBC	<30	hrHPV-	LBC-CIN Diagnostic Validation Set	Case/Control	LBC-TP	HCP	Normal cytology	N/A	Normal cytology	0.0643192
LBC-CIN Diagnostic Validation Set	Control	38	0.609993	No	0		0.0066444		0.0279101																								0	LBC	>=30	hrHPV-	LBC-CIN Diagnostic Validation Set	Case/Control	LBC-TP	HCP	Normal cytology	N/A	Normal cytology	0.0345545
LBC-CIN Diagnostic Validation Set	Control	39	0.326968	No	0		0.00457995		0																								0	LBC	>=30	HPV16+ or HPV18+	LBC-CIN Diagnostic Validation Set	Case/Control	LBC-TP	HCP	Normal cytology	N/A	Normal cytology	0.00457995
LBC-CIN Diagnostic Validation Set	Control	43	0.916646	No	0		0.0143515		0																								0	LBC	>=30	hrHPV-	LBC-CIN Diagnostic Validation Set	Case/Control	LBC-TP	HCP	Normal cytology	N/A	Normal cytology	0.0143515
LBC-CIN Diagnostic Validation Set	Control	30	0.73984	No	0		0		0																								0	LBC	>=30	other hrHPV+	LBC-CIN Diagnostic Validation Set	Case/Control	LBC-TP	HCP	Normal cytology	N/A	Normal cytology	0
LBC-CIN Diagnostic Validation Set	Control	32	0.631519	No	0		0.00273175		0																								0	LBC	>=30	hrHPV-	LBC-CIN Diagnostic Validation Set	Case/Control	LBC-TP	HCP	Normal cytology	N/A	Normal cytology	0.00273175
LBC-CIN Diagnostic Validation Set	Control	29	0.0387127	No	0.0140836		0		0																								0	LBC	<30	HPV16+ or HPV18+	LBC-CIN Diagnostic Validation Set	Case/Control	LBC-TP	HCP	Normal cytology	N/A	Normal cytology	0.0140836
LBC-CIN Diagnostic Validation Set	Control	30	0.814351	No	4.52999e-05		0.032556		0.0389026																								0	LBC	>=30	HPV16+ or HPV18+	LBC-CIN Diagnostic Validation Set	Case/Control	LBC-TP	HCP	Normal cytology	N/A	Normal cytology	0.0715039
LBC-CIN Diagnostic Validation Set	Control	32	0.939476	No	0		0.00481475		0																								0	LBC	>=30	hrHPV-	LBC-CIN Diagnostic Validation Set	Case/Control	LBC-TP	HCP	Normal cytology	N/A	Normal cytology	0.00481475
LBC-CIN Diagnostic Validation Set	Control	39	0.702962	No	0.0437056		0.00130248		0																								0	LBC	>=30	hrHPV-	LBC-CIN Diagnostic Validation Set	Case/Control	LBC-TP	HCP	Normal cytology	N/A	Normal cytology	0.0450081
LBC-CIN Diagnostic Validation Set	Control	44	0.822113	No	0		0		0																								0	LBC	>=30	HPV16+ or HPV18+	LBC-CIN Diagnostic Validation Set	Case/Control	LBC-TP	HCP	Normal cytology	N/A	Normal cytology	0
LBC-CIN Diagnostic Validation Set	Control	29	0.877363	No	0		0		0																								0	LBC	<30	hrHPV-	LBC-CIN Diagnostic Validation Set	Case/Control	LBC-TP	HCP	Normal cytology	N/A	Normal cytology	0
LBC-CIN Diagnostic Validation Set	Control	35	0.83414	No	0		0		0																								0	LBC	>=30	other hrHPV+	LBC-CIN Diagnostic Validation Set	Case/Control	LBC-TP	HCP	Normal cytology	N/A	Normal cytology	0
LBC-CIN Diagnostic Validation Set	Control	34	0.350133	No	0		0.000185704		0																								0	LBC	>=30	hrHPV-	LBC-CIN Diagnostic Validation Set	Case/Control	LBC-TP	HCP	Normal cytology	N/A	Normal cytology	0.000185704
LBC-CIN Diagnostic Validation Set	Control	41	0.680936	No	0.0344736		0		0																								0	LBC	>=30	hrHPV-	LBC-CIN Diagnostic Validation Set	Case/Control	LBC-TP	HCP	Normal cytology	N/A	Normal cytology	0.0344736
LBC-CIN Diagnostic Validation Set	Control	40	0.552254	No	0.0582355		7.76998e-06		0.12664																								0	LBC	>=30	hrHPV-	LBC-CIN Diagnostic Validation Set	Case/Control	LBC-TP	HCP	Normal cytology	N/A	Normal cytology	0.184883
LBC-CIN Diagnostic Validation Set	Control	36	0.839886	No	0		0		0																								0	LBC	>=30	hrHPV-	LBC-CIN Diagnostic Validation Set	Case/Control	LBC-TP	HCP	Normal cytology	N/A	Normal cytology	0
LBC-CIN Diagnostic Validation Set	Control	36	0.783929	No	0.0768325		0.0719017		0																								0	LBC	>=30	hrHPV-	LBC-CIN Diagnostic Validation Set	Case/Control	LBC-TP	HCP	Normal cytology	N/A	Normal cytology	0.148734
LBC-CIN Diagnostic Validation Set	Control	27	0.712541	No	0		0.000135578		0																								0	LBC	<30	hrHPV-	LBC-CIN Diagnostic Validation Set	Case/Control	LBC-TP	HCP	Normal cytology	N/A	Normal cytology	0.000135578
LBC-CIN Diagnostic Validation Set	Control	35	0.439432	No	0.147434		0		0																								0	LBC	>=30	other hrHPV+	LBC-CIN Diagnostic Validation Set	Case/Control	LBC-TP	HCP	Normal cytology	N/A	Normal cytology	0.147434
LBC-CIN Diagnostic Validation Set	Control	33	0.875607	No	0.0503682		0.00116208		0																								0	LBC	>=30	hrHPV-	LBC-CIN Diagnostic Validation Set	Case/Control	LBC-TP	HCP	Normal cytology	N/A	Normal cytology	0.0515302
LBC-CIN Diagnostic Validation Set	Control	23	0.44902	No	0		0		0.0605638																								0	LBC	<30	hrHPV-	LBC-CIN Diagnostic Validation Set	Case/Control	LBC-TP	HCP	Normal cytology	N/A	Normal cytology	0.0605638
LBC-CIN Diagnostic Validation Set	Control	23	0.0229228	No	0.0220621		0		0																								0	LBC	<30	hrHPV-	LBC-CIN Diagnostic Validation Set	Case/Control	LBC-TP	HCP	Normal cytology	N/A	Normal cytology	0.0220621
LBC-CIN Diagnostic Validation Set	Control	36	0.539324	No	0		0		0																								0	LBC	>=30	hrHPV-	LBC-CIN Diagnostic Validation Set	Case/Control	LBC-TP	HCP	Normal cytology	N/A	Normal cytology	0
LBC-CIN Diagnostic Validation Set	Control	25		No	0		0		0																								0	LBC	<30	other hrHPV+	LBC-CIN Diagnostic Validation Set	Case/Control	LBC-TP	HCP	Normal cytology	N/A	Normal cytology	0
LBC-CIN Diagnostic Validation Set	Control	25	0.0874514	No	0		0.000403433		0																								0	LBC	<30	hrHPV-	LBC-CIN Diagnostic Validation Set	Case/Control	LBC-TP	HCP	Normal cytology	N/A	Normal cytology	0.000403433
LBC-CIN Diagnostic Validation Set	Control	44	0.519708	No	0.00441107		3.2872e-05		0																								0	LBC	>=30	hrHPV-	LBC-CIN Diagnostic Validation Set	Case/Control	LBC-TP	HCP	Normal cytology	N/A	Normal cytology	0.00444394
LBC-CIN Diagnostic Validation Set	Control	36	0.678219	No	0.762389		0.246862		0.816457																								0	LBC	>=30	HPV16+ or HPV18+	LBC-CIN Diagnostic Validation Set	Case/Control	LBC-TP	HCP	Normal cytology	N/A	Normal cytology	1.82571
LBC-CIN Diagnostic Validation Set	Control	42	0.944513	No	0		0.000489267		0																								0	LBC	>=30	hrHPV-	LBC-CIN Diagnostic Validation Set	Case/Control	LBC-TP	HCP	Normal cytology	N/A	Normal cytology	0.000489267
LBC-CIN Diagnostic Validation Set	Control	26	0.110494	No	0		0.0219656		0																								0	LBC	<30	hrHPV-	LBC-CIN Diagnostic Validation Set	Case/Control	LBC-TP	HCP	Normal cytology	N/A	Normal cytology	0.0219656
LBC-CIN Diagnostic Validation Set	Control	28		No	7.14922e-05		0.018685		0																								0	LBC	<30	hrHPV-	LBC-CIN Diagnostic Validation Set	Case/Control	LBC-TP	HCP	Normal cytology	N/A	Normal cytology	0.0187565
LBC-CIN Diagnostic Validation Set	Control	35	0.363497	No	0.0119276		0		0																								0	LBC	>=30	other hrHPV+	LBC-CIN Diagnostic Validation Set	Case/Control	LBC-TP	HCP	Normal cytology	N/A	Normal cytology	0.0119276
LBC-CIN Diagnostic Validation Set	Control	38	0.67829	No	0.0403415		0.0209053		0																								0	LBC	>=30	hrHPV-	LBC-CIN Diagnostic Validation Set	Case/Control	LBC-TP	HCP	Normal cytology	N/A	Normal cytology	0.0612468
LBC-CIN Diagnostic Validation Set	Control	40	0.890868	No	0.0939009		6.40843e-05		0.0255178																								0	LBC	>=30	hrHPV-	LBC-CIN Diagnostic Validation Set	Case/Control	LBC-TP	HCP	Normal cytology	N/A	Normal cytology	0.119483
LBC-CIN Diagnostic Validation Set	Control	38	0.448826	No	0.0304685		0		0.0123615																								0	LBC	>=30	hrHPV-	LBC-CIN Diagnostic Validation Set	Case/Control	LBC-TP	HCP	Normal cytology	N/A	Normal cytology	0.04283
LBC-CIN Diagnostic Validation Set	Control	32	0.582292	No	0		0		0																								0	LBC	>=30	hrHPV-	LBC-CIN Diagnostic Validation Set	Case/Control	LBC-TP	HCP	Normal cytology	N/A	Normal cytology	0
LBC-CIN Diagnostic Validation Set	Control	40	0.668642	No	0.00131643		0.0329573		0																								0	LBC	>=30	hrHPV-	LBC-CIN Diagnostic Validation Set	Case/Control	LBC-TP	HCP	Normal cytology	N/A	Normal cytology	0.0342737
LBC-CIN Predictive Validation Set	Control	28	0.192298	No	0		0.160603		0.208486																								-3.65491	Screening sample	<30	HPV16+ or HPV18+	LBC-CIN Predictive Validation Set	Cohort (nested case/control)	LBC-TP	HCP	Normal cytology	N/A	Normal cytology	0.369089
LBC-CIN Predictive Validation Set	Control	28		No	0.255309		0.00153113		0																								-3.03836	Screening sample	<30	other hrHPV+	LBC-CIN Predictive Validation Set	Cohort (nested case/control)	LBC-TP	HCP	Normal cytology	N/A	Normal cytology	0.25684
LBC-CIN Predictive Validation Set	Control	26	0.675711	No	0.102365		0.0430574		0																								-3.37272	Screening sample	<30	HPV16+ or HPV18+	LBC-CIN Predictive Validation Set	Cohort (nested case/control)	LBC-TP	HCP	Normal cytology	N/A	Normal cytology	0.145422
LBC-CIN Predictive Validation Set	Control	26	0.767769	No	0.136399		0		0																								-3.18916	Screening sample	<30	other hrHPV+	LBC-CIN Predictive Validation Set	Cohort (nested case/control)	LBC-TP	HCP	Normal cytology	N/A	Normal cytology	0.136399
LBC-CIN Predictive Validation Set	Control	26	0.688565	No	0.000621074		0.0817106		0.17557																								-3.05753	Screening sample	<30	other hrHPV+	LBC-CIN Predictive Validation Set	Cohort (nested case/control)	LBC-TP	HCP	Normal cytology	N/A	Normal cytology	0.257901
LBC-CIN Predictive Validation Set	Control	26	0.481704	No	0.00922194		0.00050418		0																								-1.27683	Clinical sample	<30	other hrHPV+	LBC-CIN Predictive Validation Set	Cohort (nested case/control)	LBC-TP	HCP	Normal cytology	N/A	Normal cytology	0.00972612
LBC-CIN Predictive Validation Set	Control	25	0.406678	No	0.110518		0.180021		0.107957																								-3.75628	Screening sample	<30	other hrHPV+	LBC-CIN Predictive Validation Set	Cohort (nested case/control)	LBC-TP	HCP	Normal cytology	N/A	Normal cytology	0.398497
LBC-CIN Predictive Validation Set	Control	24	0.730304	No	0.14299		0.0852355		0.0165032																								-3.11233	Screening sample	<30	other hrHPV+	LBC-CIN Predictive Validation Set	Cohort (nested case/control)	LBC-TP	HCP	Normal cytology	N/A	Normal cytology	0.244729
LBC-CIN Predictive Validation Set	Control	23		No	0.102849		0.143105		0.0325193																								-3.94521	Screening sample	<30	HPV16+ or HPV18+	LBC-CIN Predictive Validation Set	Cohort (nested case/control)	LBC-TP	HCP	Normal cytology	N/A	Normal cytology	0.278474
LBC-CIN Predictive Validation Set	Control	26	0.77972	No	0.0907		0.0353884		0.0338298																								-3.79178	Screening sample	<30	other hrHPV+	LBC-CIN Predictive Validation Set	Cohort (nested case/control)	LBC-TP	HCP	Normal cytology	N/A	Normal cytology	0.159918
LBC-CIN Predictive Validation Set	Control	26	0.766091	No	0.0123179		0.000418393		0.052841																								-3.94795	Screening sample	<30	other hrHPV+	LBC-CIN Predictive Validation Set	Cohort (nested case/control)	LBC-TP	HCP	Normal cytology	N/A	Normal cytology	0.0655773
LBC-CIN Predictive Validation Set	Control	23	0.827713	No	0		0		0																								-3.71792	Screening sample	<30	other hrHPV+	LBC-CIN Predictive Validation Set	Cohort (nested case/control)	LBC-TP	HCP	Normal cytology	N/A	Normal cytology	0
LBC-CIN Predictive Validation Set	Control	24	0.4942	No	0.0257385		0		0																								-3.93973	Screening sample	<30	other hrHPV+	LBC-CIN Predictive Validation Set	Cohort (nested case/control)	LBC-TP	HCP	Normal cytology	N/A	Normal cytology	0.0257385
LBC-CIN Predictive Validation Set	Control	23	0.712395	No	0.140448		0.000258924		0																								-3.75628	Screening sample	<30	other hrHPV+	LBC-CIN Predictive Validation Set	Cohort (nested case/control)	LBC-TP	HCP	Normal cytology	N/A	Normal cytology	0.140707
LBC-CIN Predictive Validation Set	Control	24	0.710181	No	0		0		0																								-3.44943	Screening sample	<30	other hrHPV+	LBC-CIN Predictive Validation Set	Cohort (nested case/control)	LBC-TP	HCP	Normal cytology	N/A	Normal cytology	0
LBC-CIN Predictive Validation Set	Control	26	0.230723	No	0.11165		0.101327		0.168335																								-3.07671	Clinical sample	<30	other hrHPV+	LBC-CIN Predictive Validation Set	Cohort (nested case/control)	LBC-TP	HCP	Normal cytology	N/A	Normal cytology	0.381312
LBC-CIN Predictive Validation Set	Control	26	0.591007	No	0		0.000118304		0																								-3.12329	Clinical sample	<30	other hrHPV+	LBC-CIN Predictive Validation Set	Cohort (nested case/control)	LBC-TP	HCP	Normal cytology	N/A	Normal cytology	0.000118304
LBC-CIN Predictive Validation Set	Control	28	0.716321	No	0.00160974		0		0																								-3.48505	Clinical sample	<30	other hrHPV+	LBC-CIN Predictive Validation Set	Cohort (nested case/control)	LBC-TP	HCP	Normal cytology	N/A	Normal cytology	0.00160974
LBC-CIN Predictive Validation Set	Control	27	0.682307	No	0.502376		0.298159		0																								-3.27683	Screening sample	<30	HPV16+ or HPV18+	LBC-CIN Predictive Validation Set	Cohort (nested case/control)	LBC-TP	HCP	Normal cytology	N/A	Normal cytology	0.800535
LBC-CIN Predictive Validation Set	Control	29	0.227746	No	0.140453		0		0																								-3.76438	Screening sample	<30	other hrHPV+	LBC-CIN Predictive Validation Set	Cohort (nested case/control)	LBC-TP	HCP	Normal cytology	N/A	Normal cytology	0.140453
LBC-CIN Predictive Validation Set	Control	23	0.0314199	No	0.0323021		0.0228598		0																								-3.87671	Screening sample	<30	HPV16+ or HPV18+	LBC-CIN Predictive Validation Set	Cohort (nested case/control)	LBC-TP	HCP	Normal cytology	N/A	Normal cytology	0.0551619
LBC-CIN Predictive Validation Set	Control	23	0.0957039	No	0		0		0																								-3.15342	Screening sample	<30	other hrHPV+	LBC-CIN Predictive Validation Set	Cohort (nested case/control)	LBC-TP	HCP	Normal cytology	N/A	Normal cytology	0
LBC-CIN Predictive Validation Set	Control	29	0.346492	No	0.463615		0.522066		0.436343																								-2.30696	Screening sample	<30	HPV16+ or HPV18+	LBC-CIN Predictive Validation Set	Cohort (nested case/control)	LBC-TP	HCP	Normal cytology	N/A	Normal cytology	1.42202
LBC-CIN Predictive Validation Set	Control	29	0.172175	No	0.0755722		3.20596e-05		0																								-2.93151	Screening sample	<30	other hrHPV+	LBC-CIN Predictive Validation Set	Cohort (nested case/control)	LBC-TP	HCP	Normal cytology	N/A	Normal cytology	0.0756042
LBC-CIN Predictive Validation Set	Control	28	0.259484	No	0		0		0																								-2.04384	Screening sample	<30	HPV16+ or HPV18+	LBC-CIN Predictive Validation Set	Cohort (nested case/control)	LBC-TP	HCP	Normal cytology	N/A	Normal cytology	0
LBC-CIN Predictive Validation Set	Control	19	0.13261	No	0.0355887		0.518655		0																								-2.27135	Clinical sample	<30	other hrHPV+	LBC-CIN Predictive Validation Set	Cohort (nested case/control)	LBC-TP	HCP	Normal cytology	N/A	Normal cytology	0.554244
LBC-CIN Predictive Validation Set	Control	25	0.432148	No	0.460271		0		0																								-2.75354	Clinical sample	<30	HPV16+ or HPV18+	LBC-CIN Predictive Validation Set	Cohort (nested case/control)	LBC-TP	HCP	Normal cytology	N/A	Normal cytology	0.460271
LBC-CIN Predictive Validation Set	Control	23	0.219975	No	0.0111764		0.0362588		0																								-3.12329	Screening sample	<30	other hrHPV+	LBC-CIN Predictive Validation Set	Cohort (nested case/control)	LBC-TP	HCP	Normal cytology	N/A	Normal cytology	0.0474352
LBC-CIN Predictive Validation Set	Control	27	0.178778	No	0.185243		0.0190733		0.113541																								-3.60011	Clinical sample	<30	other hrHPV+	LBC-CIN Predictive Validation Set	Cohort (nested case/control)	LBC-TP	HCP	Normal cytology	N/A	Normal cytology	0.317857
LBC-CIN Predictive Validation Set	Control	23	0.733669	No	0		0.00158702		0.122529																								-3.33436	Screening sample	<30	other hrHPV+	LBC-CIN Predictive Validation Set	Cohort (nested case/control)	LBC-TP	HCP	Normal cytology	N/A	Normal cytology	0.124116
LBC-CIN Predictive Validation Set	Control	26	0.0926621	No	0.0933404		0.406848		0																								-3.06575	Screening sample	<30	HPV16+ or HPV18+	LBC-CIN Predictive Validation Set	Cohort (nested case/control)	LBC-TP	HCP	Normal cytology	N/A	Normal cytology	0.500189
LBC-CIN Predictive Validation Set	Control	23	0.76781	No	0.0829253		0		0																								-3.79178	Screening sample	<30	other hrHPV+	LBC-CIN Predictive Validation Set	Cohort (nested case/control)	LBC-TP	HCP	Normal cytology	N/A	Normal cytology	0.0829253
LBC-CIN Predictive Validation Set	Control	24	0.632882	No	0		0		0																								-3.696	Screening sample	<30	other hrHPV+	LBC-CIN Predictive Validation Set	Cohort (nested case/control)	LBC-TP	HCP	Normal cytology	N/A	Normal cytology	0
LBC-CIN Predictive Validation Set	Control	23	0.759278	No	0		0		0																								-3.96438	Screening sample	<30	other hrHPV+	LBC-CIN Predictive Validation Set	Cohort (nested case/control)	LBC-TP	HCP	Normal cytology	N/A	Normal cytology	0
LBC-CIN Predictive Validation Set	Control	26	0.372658	No	0.072922		0.0139656		0																								-2.90685	Clinical sample	<30	HPV16+ or HPV18+	LBC-CIN Predictive Validation Set	Cohort (nested case/control)	LBC-TP	HCP	Normal cytology	N/A	Normal cytology	0.0868876
LBC-CIN Predictive Validation Set	Control	29	0.369319	No	0.0700564		0.00753367		0.168118																								-3.71792	Screening sample	<30	other hrHPV+	LBC-CIN Predictive Validation Set	Cohort (nested case/control)	LBC-TP	HCP	Normal cytology	N/A	Normal cytology	0.245708
LBC-CIN Predictive Validation Set	Control	26	0.745896	No	0		0		0																								-3.72888	Screening sample	<30	HPV16+ or HPV18+	LBC-CIN Predictive Validation Set	Cohort (nested case/control)	LBC-TP	HCP	Normal cytology	N/A	Normal cytology	0
LBC-CIN Predictive Validation Set	Control	21	0.460709	No	0.15737		0		0																								-2.86849	Clinical sample	<30	other hrHPV+	LBC-CIN Predictive Validation Set	Cohort (nested case/control)	LBC-TP	HCP	Normal cytology	N/A	Normal cytology	0.15737
LBC-CIN Predictive Validation Set	Control	29	0.643283	No	2.22817		1.77079		0.505956																								-2.56724	Screening sample	<30	HPV16+ or HPV18+	LBC-CIN Predictive Validation Set	Cohort (nested case/control)	LBC-TP	HCP	Normal cytology	N/A	Normal cytology	4.50491
LBC-CIN Predictive Validation Set	Control	24	0.830096	No	0.111466		0.00307104		0																								-3.94521	Screening sample	<30	other hrHPV+	LBC-CIN Predictive Validation Set	Cohort (nested case/control)	LBC-TP	HCP	Normal cytology	N/A	Normal cytology	0.114537
LBC-CIN Predictive Validation Set	Control	23	0.0288792	No	0		0		0																								-3.30422	Screening sample	<30	other hrHPV+	LBC-CIN Predictive Validation Set	Cohort (nested case/control)	LBC-TP	HCP	Normal cytology	N/A	Normal cytology	0
LBC-CIN Predictive Validation Set	Control	27	0.500506	No	0		0		0																								-3.13973	Screening sample	<30	other hrHPV+	LBC-CIN Predictive Validation Set	Cohort (nested case/control)	LBC-TP	HCP	Normal cytology	N/A	Normal cytology	0
LBC-CIN Predictive Validation Set	Control	29	0.704188	No	0.125001		0		0																								-3.49874	Screening sample	<30	other hrHPV+	LBC-CIN Predictive Validation Set	Cohort (nested case/control)	LBC-TP	HCP	Normal cytology	N/A	Normal cytology	0.125001
LBC-CIN Predictive Validation Set	Control	25	0.830569	No	0		0.170119		0																								-3.00822	Screening sample	<30	HPV16+ or HPV18+	LBC-CIN Predictive Validation Set	Cohort (nested case/control)	LBC-TP	HCP	Normal cytology	N/A	Normal cytology	0.170119
LBC-CIN Predictive Validation Set	Control	23	0.447969	No	0		0.00467592		0																								-3.52614	Screening sample	<30	other hrHPV+	LBC-CIN Predictive Validation Set	Cohort (nested case/control)	LBC-TP	HCP	Normal cytology	N/A	Normal cytology	0.00467592
LBC-CIN Predictive Validation Set	Control	28	0.0996545	No	0		0		0																								-3.22751	Screening sample	<30	other hrHPV+	LBC-CIN Predictive Validation Set	Cohort (nested case/control)	LBC-TP	HCP	Normal cytology	N/A	Normal cytology	0
LBC-CIN Predictive Validation Set	Control	27	0.057807	No	0.0693637		0.0331223		0.0497973																								-3.88767	Screening sample	<30	other hrHPV+	LBC-CIN Predictive Validation Set	Cohort (nested case/control)	LBC-TP	HCP	Normal cytology	N/A	Normal cytology	0.152283
LBC-CIN Predictive Validation Set	Control	26	0.5832	No	0.215182		0.048741		0																								-1.81644	Clinical sample	<30	HPV16+ or HPV18+	LBC-CIN Predictive Validation Set	Cohort (nested case/control)	LBC-TP	HCP	Normal cytology	N/A	Normal cytology	0.263923
LBC-CIN Predictive Validation Set	Control	24	0.256014	No	0		0		0																								-3.0274	Screening sample	<30	other hrHPV+	LBC-CIN Predictive Validation Set	Cohort (nested case/control)	LBC-TP	HCP	Normal cytology	N/A	Normal cytology	0
LBC-CIN Predictive Validation Set	Control	21	0.737368	No	0.166023		0.000197894		0.152039																								-3.26587	Clinical sample	<30	HPV16+ or HPV18+	LBC-CIN Predictive Validation Set	Cohort (nested case/control)	LBC-TP	HCP	Normal cytology	N/A	Normal cytology	0.318261
LBC-CIN Predictive Validation Set	Control	20	0.761402	No	0.329072		0.295681		0.823925																								-3.12329	Clinical sample	<30	other hrHPV+	LBC-CIN Predictive Validation Set	Cohort (nested case/control)	LBC-TP	HCP	Normal cytology	N/A	Normal cytology	1.44868
LBC-CIN Predictive Validation Set	Control	23	0.566889	No	0.0308242		5.05446e-05		0																								-3.23573	Screening sample	<30	other hrHPV+	LBC-CIN Predictive Validation Set	Cohort (nested case/control)	LBC-TP	HCP	Normal cytology	N/A	Normal cytology	0.0308748
LBC-CIN Predictive Validation Set	Control	29	0	No	0.0708229		0.00474378		0																								-1.3097	Screening sample	<30	HPV16+ or HPV18+	LBC-CIN Predictive Validation Set	Cohort (nested case/control)	LBC-TP	HCP	Normal cytology	N/A	Normal cytology	0.0755667
LBC-CIN Predictive Validation Set	Control	26	0.606654	No	0.0928764		0.0602803		0																								-3.16164	Screening sample	<30	other hrHPV+	LBC-CIN Predictive Validation Set	Cohort (nested case/control)	LBC-TP	HCP	Normal cytology	N/A	Normal cytology	0.153157
LBC-CIN Predictive Validation Set	Control	27	0.506618	No	0.0218212		0.0138532		0																								-3.96164	Screening sample	<30	HPV16+ or HPV18+	LBC-CIN Predictive Validation Set	Cohort (nested case/control)	LBC-TP	HCP	Normal cytology	N/A	Normal cytology	0.0356744
LBC-CIN Predictive Validation Set	Control	29	0.628069	No	2.39449		1.48119		1.07687																								-3.74806	Screening sample	<30	other hrHPV+	LBC-CIN Predictive Validation Set	Cohort (nested case/control)	LBC-TP	HCP	Normal cytology	N/A	Normal cytology	4.95255
LBC-CIN Predictive Validation Set	Control	25	0.586331	No	0		0.00462903		0																								-2.91233	Clinical sample	<30	HPV16+ or HPV18+	LBC-CIN Predictive Validation Set	Cohort (nested case/control)	LBC-TP	HCP	Normal cytology	N/A	Normal cytology	0.00462903
LBC-CIN Predictive Validation Set	Control	25	0	No	0		0		0																								-3.22477	Screening sample	<30	HPV16+ or HPV18+	LBC-CIN Predictive Validation Set	Cohort (nested case/control)	LBC-TP	HCP	Normal cytology	N/A	Normal cytology	0
LBC-CIN Predictive Validation Set	Control	27	0.928487	No	0.237988		0.0316127		0																								-3.36176	Screening sample	<30	other hrHPV+	LBC-CIN Predictive Validation Set	Cohort (nested case/control)	LBC-TP	HCP	Normal cytology	N/A	Normal cytology	0.2696
LBC-CIN Predictive Validation Set	Control	33	0.519445	No	0		0.245839		0																								-3.16986	Screening sample	<30	HPV16+ or HPV18+	LBC-CIN Predictive Validation Set	Cohort (nested case/control)	LBC-TP	HCP	Normal cytology	N/A	Normal cytology	0.245839
LBC-CIN Predictive Validation Set	Control	32	0.0344769	No	0		0.00585071		0																								-2.52614	Screening sample	>=30	HPV16+ or HPV18+	LBC-CIN Predictive Validation Set	Cohort (nested case/control)	LBC-TP	HCP	Normal cytology	N/A	Normal cytology	0.00585071
LBC-CIN Predictive Validation Set	Control	36	0.652945	No	0.0184317		1.80223e-05		0																								-2.1589	Screening sample	>=30	other hrHPV+	LBC-CIN Predictive Validation Set	Cohort (nested case/control)	LBC-TP	HCP	Normal cytology	N/A	Normal cytology	0.0184498
LBC-CIN Predictive Validation Set	Control	40	0.417607	No	0.00219598		0.000570021		0.0586543																								-3.05479	Screening sample	>=30	HPV16+ or HPV18+	LBC-CIN Predictive Validation Set	Cohort (nested case/control)	LBC-TP	HCP	Normal cytology	N/A	Normal cytology	0.0614203
LBC-CIN Predictive Validation Set	Control	34	0.958977	No	0		0		0.0299543																								-2.00822	Screening sample	>=30	other hrHPV+	LBC-CIN Predictive Validation Set	Cohort (nested case/control)	LBC-TP	HCP	Normal cytology	N/A	Normal cytology	0.0299543
LBC-CIN Predictive Validation Set	Control	41	0.707069	No	0.293959		0.00200123		0																								-3.08219	Screening sample	>=30	other hrHPV+	LBC-CIN Predictive Validation Set	Cohort (nested case/control)	LBC-TP	HCP	Normal cytology	N/A	Normal cytology	0.29596
LBC-CIN Predictive Validation Set	Control	35	0.531295	No	0		0.0001269		0.126269																								-3.20833	Screening sample	>=30	HPV16+ or HPV18+	LBC-CIN Predictive Validation Set	Cohort (nested case/control)	LBC-TP	HCP	Normal cytology	N/A	Normal cytology	0.126396
LBC-CIN Predictive Validation Set	Control	31	0	No	0		0		0																								-3.31518	Screening sample	>=30	other hrHPV+	LBC-CIN Predictive Validation Set	Cohort (nested case/control)	LBC-TP	HCP	Normal cytology	N/A	Normal cytology	0
LBC-CIN Predictive Validation Set	Control	45	0.164429	No	0		0.0253783		0																								-3.06301	Screening sample	>=30	other hrHPV+	LBC-CIN Predictive Validation Set	Cohort (nested case/control)	LBC-TP	HCP	Normal cytology	N/A	Normal cytology	0.0253783
LBC-CIN Predictive Validation Set	Control	40	0.94131	No	0		0.0573187		0																								-3.22477	Screening sample	>=30	other hrHPV+	LBC-CIN Predictive Validation Set	Cohort (nested case/control)	LBC-TP	HCP	Normal cytology	N/A	Normal cytology	0.0573187
LBC-CIN Predictive Validation Set	Control	49	0.669626	No	0		0		0																								-3.17534	Screening sample	>=30	HPV16+ or HPV18+	LBC-CIN Predictive Validation Set	Cohort (nested case/control)	LBC-TP	HCP	Normal cytology	N/A	Normal cytology	0
LBC-CIN Predictive Validation Set	Control	49	0.809623	No	0.129691		0.028733		0																								-3.14247	Screening sample	>=30	other hrHPV+	LBC-CIN Predictive Validation Set	Cohort (nested case/control)	LBC-TP	HCP	Normal cytology	N/A	Normal cytology	0.158424
LBC-CIN Predictive Validation Set	Control	38	0.332139	No	0.0440546		0.262845		0.416881																								-1.02466	Clinical sample	>=30	other hrHPV+	LBC-CIN Predictive Validation Set	Cohort (nested case/control)	LBC-TP	HCP	Normal cytology	N/A	Normal cytology	0.723781
LBC-CIN Predictive Validation Set	Control	31	0	No	0		0		0																								-3.17808	Screening sample	>=30	other hrHPV+	LBC-CIN Predictive Validation Set	Cohort (nested case/control)	LBC-TP	HCP	Normal cytology	N/A	Normal cytology	0
LBC-CIN Predictive Validation Set	Control	36	0.286552	No	0.211096		0.109345		0																								-3.17534	Screening sample	>=30	other hrHPV+	LBC-CIN Predictive Validation Set	Cohort (nested case/control)	LBC-TP	HCP	Normal cytology	N/A	Normal cytology	0.32044
LBC-CIN Predictive Validation Set	Control	33	0.6693	No	0.00869706		0.0150137		0																								-2.03014	Screening sample	>=30	other hrHPV+	LBC-CIN Predictive Validation Set	Cohort (nested case/control)	LBC-TP	HCP	Normal cytology	N/A	Normal cytology	0.0237108
LBC-CIN Predictive Validation Set	Control	39	0.483957	No	0		0.00097869		0																								-2.09589	Screening sample	>=30	other hrHPV+	LBC-CIN Predictive Validation Set	Cohort (nested case/control)	LBC-TP	HCP	Normal cytology	N/A	Normal cytology	0.00097869
LBC-CIN Predictive Validation Set	Control	30	0.448148	No	0		8.46666e-05		0																								-3.05753	Screening sample	>=30	other hrHPV+	LBC-CIN Predictive Validation Set	Cohort (nested case/control)	LBC-TP	HCP	Normal cytology	N/A	Normal cytology	8.46666e-05
LBC-CIN Predictive Validation Set	Control	33	0.572716	No	0		0		0																								-3.19189	Screening sample	>=30	other hrHPV+	LBC-CIN Predictive Validation Set	Cohort (nested case/control)	LBC-TP	HCP	Normal cytology	N/A	Normal cytology	0
LBC-CIN Predictive Validation Set	Control	36	0.360623	No	0		0		0																								-2.7371	Screening sample	>=30	other hrHPV+	LBC-CIN Predictive Validation Set	Cohort (nested case/control)	LBC-TP	HCP	Normal cytology	N/A	Normal cytology	0
LBC-CIN Predictive Validation Set	Control	49	0.669507	No	0		0.117322		0.000159044																								-3.17808	Screening sample	>=30	other hrHPV+	LBC-CIN Predictive Validation Set	Cohort (nested case/control)	LBC-TP	HCP	Normal cytology	N/A	Normal cytology	0.117481
LBC-CIN Predictive Validation Set	Control	33	0.385075	No	0.125948		0.0265774		0																								-3.30696	Screening sample	>=30	HPV16+ or HPV18+	LBC-CIN Predictive Validation Set	Cohort (nested case/control)	LBC-TP	HCP	Normal cytology	N/A	Normal cytology	0.152526
LBC-CIN Predictive Validation Set	Control	36	0.76416	No	0		3.29417e-05		0																								-3.15616	Screening sample	>=30	other hrHPV+	LBC-CIN Predictive Validation Set	Cohort (nested case/control)	LBC-TP	HCP	Normal cytology	N/A	Normal cytology	3.29417e-05
LBC-CIN Predictive Validation Set	Control	36	0.805151	No	0		0		0																								-3.04658	Screening sample	>=30	other hrHPV+	LBC-CIN Predictive Validation Set	Cohort (nested case/control)	LBC-TP	HCP	Normal cytology	N/A	Normal cytology	0
LBC-CIN Predictive Validation Set	Control	31	0.942761	No	0		0		0.0744295																								-3.04384	Screening sample	>=30	other hrHPV+	LBC-CIN Predictive Validation Set	Cohort (nested case/control)	LBC-TP	HCP	Normal cytology	N/A	Normal cytology	0.0744295
LBC-CIN Predictive Validation Set	Control	47		No	0		0		0																								-3.08219	Screening sample	>=30	other hrHPV+	LBC-CIN Predictive Validation Set	Cohort (nested case/control)	LBC-TP	HCP	Normal cytology	N/A	Normal cytology	0
LBC-CIN Predictive Validation Set	Control	31	0.437084	No	0.190225		0.0230074		0.0477241																								-2.54258	Screening sample	>=30	HPV16+ or HPV18+	LBC-CIN Predictive Validation Set	Cohort (nested case/control)	LBC-TP	HCP	Normal cytology	N/A	Normal cytology	0.260957
LBC-CIN Predictive Validation Set	Control	49	0.949823	No	0		0.00923408		0.000717265																								-1.3508	Clinical sample	>=30	HPV16+ or HPV18+	LBC-CIN Predictive Validation Set	Cohort (nested case/control)	LBC-TP	HCP	Normal cytology	N/A	Normal cytology	0.00995134
LBC-CIN Predictive Validation Set	Control	41	0.0422878	No	0		0		0.050828																								-3.07397	Screening sample	>=30	other hrHPV+	LBC-CIN Predictive Validation Set	Cohort (nested case/control)	LBC-TP	HCP	Normal cytology	N/A	Normal cytology	0.050828
LBC-CIN Predictive Validation Set	Control	48	0.870681	No	0.0911622		0		0																								-3.14247	Screening sample	>=30	other hrHPV+	LBC-CIN Predictive Validation Set	Cohort (nested case/control)	LBC-TP	HCP	Normal cytology	N/A	Normal cytology	0.0911622
LBC-CIN Predictive Validation Set	Control	46	0.224916	No	0		0.000200283		0																								-3.92603	Clinical sample	>=30	other hrHPV+	LBC-CIN Predictive Validation Set	Cohort (nested case/control)	LBC-TP	HCP	Normal cytology	N/A	Normal cytology	0.000200283
LBC-CIN Predictive Validation Set	Control	32	0.917969	No	0.121321		0		0.13087																								-3.08219	Screening sample	>=30	other hrHPV+	LBC-CIN Predictive Validation Set	Cohort (nested case/control)	LBC-TP	HCP	Normal cytology	N/A	Normal cytology	0.252192
LBC-CIN Predictive Validation Set	Control	42	0.901362	No	0		0.00309386		0.0306869																								-3.23025	Screening sample	>=30	HPV16+ or HPV18+	LBC-CIN Predictive Validation Set	Cohort (nested case/control)	LBC-TP	HCP	Normal cytology	N/A	Normal cytology	0.0337808
LBC-CIN Predictive Validation Set	Control	33	0.151932	No	0		0.130525		0																								-2.54806	Screening sample	>=30	other hrHPV+	LBC-CIN Predictive Validation Set	Cohort (nested case/control)	LBC-TP	HCP	Normal cytology	N/A	Normal cytology	0.130525
LBC-CIN Predictive Validation Set	Control	48	0.771112	No	0.0192862		0.0220734		0																								-2.71518	Clinical sample	>=30	other hrHPV+	LBC-CIN Predictive Validation Set	Cohort (nested case/control)	LBC-TP	HCP	Normal cytology	N/A	Normal cytology	0.0413596
LBC-CIN Predictive Validation Set	Control	31	0.037622	No	0.162093		0.24565		0																								-2.06301	Screening sample	>=30	other hrHPV+	LBC-CIN Predictive Validation Set	Cohort (nested case/control)	LBC-TP	HCP	Normal cytology	N/A	Normal cytology	0.407744
LBC-CIN Predictive Validation Set	Control	40	0.917285	No	0.00708417		0.0182842		0																								-3.16986	Clinical sample	>=30	other hrHPV+	LBC-CIN Predictive Validation Set	Cohort (nested case/control)	LBC-TP	HCP	Normal cytology	N/A	Normal cytology	0.0253684
LBC-CIN Predictive Validation Set	Control	43	0.463595	No	0.0301201		0.00293978		0.227213																								-2.08767	Screening sample	>=30	other hrHPV+	LBC-CIN Predictive Validation Set	Cohort (nested case/control)	LBC-TP	HCP	Normal cytology	N/A	Normal cytology	0.260273
LBC-CIN Predictive Validation Set	Control	33	0.834801	No	0		0		0																								-3.25491	Screening sample	>=30	HPV16+ or HPV18+	LBC-CIN Predictive Validation Set	Cohort (nested case/control)	LBC-TP	HCP	Normal cytology	N/A	Normal cytology	0
LBC-CIN Predictive Validation Set	Control	33	0.477821	No	0.683645		0.167709		0.463597																								-2.04932	Screening sample	>=30	other hrHPV+	LBC-CIN Predictive Validation Set	Cohort (nested case/control)	LBC-TP	HCP	Normal cytology	N/A	Normal cytology	1.31495
LBC-CIN Predictive Validation Set	Control	32	0.682923	No	0		0		0																								-3.12055	Screening sample	>=30	other hrHPV+	LBC-CIN Predictive Validation Set	Cohort (nested case/control)	LBC-TP	HCP	Normal cytology	N/A	Normal cytology	0
LBC-CIN Predictive Validation Set	Control	32	0.59155	No	0		0		0																								-3.14795	Screening sample	>=30	other hrHPV+	LBC-CIN Predictive Validation Set	Cohort (nested case/control)	LBC-TP	HCP	Normal cytology	N/A	Normal cytology	0
LBC-CIN Predictive Validation Set	Control	50	0.607499	No	0.21594		0.0570868		0.183351																								-3.07671	Screening sample	>=30	HPV16+ or HPV18+	LBC-CIN Predictive Validation Set	Cohort (nested case/control)	LBC-TP	HCP	Normal cytology	N/A	Normal cytology	0.456377
LBC-CIN Predictive Validation Set	Control	33	0.213148	No	0		0.00558355		0																								-3.22751	Screening sample	>=30	other hrHPV+	LBC-CIN Predictive Validation Set	Cohort (nested case/control)	LBC-TP	HCP	Normal cytology	N/A	Normal cytology	0.00558355
LBC-CIN Predictive Validation Set	Control	40	0.322567	No	0.000338886		0.0173456		0																								-3.08219	Screening sample	>=30	other hrHPV+	LBC-CIN Predictive Validation Set	Cohort (nested case/control)	LBC-TP	HCP	Normal cytology	N/A	Normal cytology	0.0176845
LBC-CIN Predictive Validation Set	Control	47	0.43641	No	0.0618158		0		0																								-3.1726	Screening sample	>=30	other hrHPV+	LBC-CIN Predictive Validation Set	Cohort (nested case/control)	LBC-TP	HCP	Normal cytology	N/A	Normal cytology	0.0618158
LBC-CIN Predictive Validation Set	Control	36	0.161825	No	0		0.00037895		0.0831756																								-2.52614	Screening sample	>=30	other hrHPV+	LBC-CIN Predictive Validation Set	Cohort (nested case/control)	LBC-TP	HCP	Normal cytology	N/A	Normal cytology	0.0835545
LBC-CIN Predictive Validation Set	Control	38	0	No	0.156929		0.118239		0																								-3.09589	Screening sample	>=30	other hrHPV+	LBC-CIN Predictive Validation Set	Cohort (nested case/control)	LBC-TP	HCP	Normal cytology	N/A	Normal cytology	0.275167
LBC-CIN Predictive Validation Set	Control	45	0.0793977	No	0		0.00190738		0																								-3.13699	Screening sample	>=30	other hrHPV+	LBC-CIN Predictive Validation Set	Cohort (nested case/control)	LBC-TP	HCP	Normal cytology	N/A	Normal cytology	0.00190738
LBC-CIN Predictive Validation Set	Control	38	0.606549	No	0.000107342		0		0																								-3.08493	Screening sample	>=30	other hrHPV+	LBC-CIN Predictive Validation Set	Cohort (nested case/control)	LBC-TP	HCP	Normal cytology	N/A	Normal cytology	0.000107342
LBC-CIN Predictive Validation Set	Control	40	0.932397	No	0.122504		0.00620865		0																								-3.1726	Screening sample	>=30	other hrHPV+	LBC-CIN Predictive Validation Set	Cohort (nested case/control)	LBC-TP	HCP	Normal cytology	N/A	Normal cytology	0.128713
LBC-CIN Predictive Validation Set	Control	45	0.0451573	No	0		0.116342		0																								-3.13151	Screening sample	>=30	other hrHPV+	LBC-CIN Predictive Validation Set	Cohort (nested case/control)	LBC-TP	HCP	Normal cytology	N/A	Normal cytology	0.116342
LBC-CIN Predictive Validation Set	Control	44	0.716051	No	0.0859249		0.0021317		0.0113336																								-3.12329	Screening sample	>=30	other hrHPV+	LBC-CIN Predictive Validation Set	Cohort (nested case/control)	LBC-TP	HCP	Normal cytology	N/A	Normal cytology	0.0993902
LBC-CIN Predictive Validation Set	Control	31	0.0863464	No	0.0151596		1.97617e-05		0.00660223																								-2.42203	Screening sample	>=30	other hrHPV+	LBC-CIN Predictive Validation Set	Cohort (nested case/control)	LBC-TP	HCP	Normal cytology	N/A	Normal cytology	0.0217816
LBC-CIN Predictive Validation Set	Control	46	0.947631	No	0.333146		0.0714487		0.262798																								-3.03562	Screening sample	>=30	other hrHPV+	LBC-CIN Predictive Validation Set	Cohort (nested case/control)	LBC-TP	HCP	Normal cytology	N/A	Normal cytology	0.667393
LBC-CIN Predictive Validation Set	Control	42	0.870788	No	0		0.0818291		0.108139																								-3.05753	Screening sample	>=30	other hrHPV+	LBC-CIN Predictive Validation Set	Cohort (nested case/control)	LBC-TP	HCP	Normal cytology	N/A	Normal cytology	0.189968
LBC-CIN Predictive Validation Set	Control	40	0.768245	No	0.0869155		0.133123		0.032293																								-3.05753	Screening sample	>=30	other hrHPV+	LBC-CIN Predictive Validation Set	Cohort (nested case/control)	LBC-TP	HCP	Normal cytology	N/A	Normal cytology	0.252331
LBC-CIN Predictive Validation Set	Control	36	0.584367	No	0		0		0.10097																								-3.23573	Screening sample	>=30	other hrHPV+	LBC-CIN Predictive Validation Set	Cohort (nested case/control)	LBC-TP	HCP	Normal cytology	N/A	Normal cytology	0.10097
LBC-CIN Predictive Validation Set	Control	50	0.638552	No	0.089557		0.021563		0																								-3.14247	Screening sample	>=30	other hrHPV+	LBC-CIN Predictive Validation Set	Cohort (nested case/control)	LBC-TP	HCP	Normal cytology	N/A	Normal cytology	0.11112
LBC-CIN Predictive Validation Set	Control	30	0.587803	No	0		0.0933447		0																								-3.15068	Screening sample	>=30	other hrHPV+	LBC-CIN Predictive Validation Set	Cohort (nested case/control)	LBC-TP	HCP	Normal cytology	N/A	Normal cytology	0.0933447
LBC-CIN Predictive Validation Set	Control	40	0.69818	No	0.0460597		0.012472		0																								-3.08493	Screening sample	>=30	other hrHPV+	LBC-CIN Predictive Validation Set	Cohort (nested case/control)	LBC-TP	HCP	Normal cytology	N/A	Normal cytology	0.0585317
LBC-CIN Predictive Validation Set	Control	34	0.297113	No	0.346327		0.151912		0																								-3.05479	Screening sample	>=30	other hrHPV+	LBC-CIN Predictive Validation Set	Cohort (nested case/control)	LBC-TP	HCP	Normal cytology	N/A	Normal cytology	0.498239
LBC-CIN Predictive Validation Set	Control	31	0.864239	No	0		0.00235156		0																								-3.00822	Screening sample	>=30	other hrHPV+	LBC-CIN Predictive Validation Set	Cohort (nested case/control)	LBC-TP	HCP	Normal cytology	N/A	Normal cytology	0.00235156
LBC-CIN Predictive Validation Set	Control	45	0.686048	No	0.214191		0.456668		0																								-3.12329	Screening sample	>=30	other hrHPV+	LBC-CIN Predictive Validation Set	Cohort (nested case/control)	LBC-TP	HCP	Normal cytology	N/A	Normal cytology	0.67086
LBC-CIN Predictive Validation Set	Control	38	0.744697	No	0		0.150041		0																								-3.59189	Clinical sample	>=30	other hrHPV+	LBC-CIN Predictive Validation Set	Cohort (nested case/control)	LBC-TP	HCP	Normal cytology	N/A	Normal cytology	0.150041
LBC-CIN Predictive Validation Set	CIN3	23	0.768728	No	0.083348		0		0																								-3.24372	Screening sample	<30	other hrHPV+	LBC-CIN Predictive Validation Set	Cohort (nested case/control)	LBC-TP	HCP	N/A	CIN3	CIN3	0.083348
LBC-CIN Predictive Validation Set	CIN3	27	0.797608	No	0		0		0																								-1.67409	Screening sample	<30	HPV16+ or HPV18+	LBC-CIN Predictive Validation Set	Cohort (nested case/control)	LBC-TP	HCP	N/A	CIN3	CIN3	0
LBC-CIN Predictive Validation Set	CIN3	26	0.879314	No	0		0.0452921		0																								-2.77808	Screening sample	<30	HPV16+ or HPV18+	LBC-CIN Predictive Validation Set	Cohort (nested case/control)	LBC-TP	HCP	N/A	CIN3	CIN3	0.0452921
LBC-CIN Predictive Validation Set	CIN3	29		No	0		0.50217		0																								-2.94521	Clinical sample	<30	HPV16+ or HPV18+	LBC-CIN Predictive Validation Set	Cohort (nested case/control)	LBC-TP	HCP	N/A	CIN3	CIN3	0.50217
LBC-CIN Predictive Validation Set	CIN3	29	0.919768	No	0.164806		0.0130197		0																								-3.25468	Screening sample	<30	other hrHPV+	LBC-CIN Predictive Validation Set	Cohort (nested case/control)	LBC-TP	HCP	N/A	CIN3	CIN3	0.177826
LBC-CIN Predictive Validation Set	CIN3	29	0.873209	No	0		0.00243028		0																								-1.57808	Screening sample	<30	HPV16+ or HPV18+	LBC-CIN Predictive Validation Set	Cohort (nested case/control)	LBC-TP	HCP	N/A	CIN3	CIN3	0.00243028
LBC-CIN Predictive Validation Set	CIN3	26	0.731419	No	0.0879965		0.0137788		0.0314499																								-2.87934	Screening sample	<30	HPV16+ or HPV18+	LBC-CIN Predictive Validation Set	Cohort (nested case/control)	LBC-TP	HCP	N/A	CIN3	CIN3	0.133225
LBC-CIN Predictive Validation Set	CIN3	23	0.780065	No	0		0		0																								-1.05205	Clinical sample	<30	HPV16+ or HPV18+	LBC-CIN Predictive Validation Set	Cohort (nested case/control)	LBC-TP	HCP	N/A	CIN3	CIN3	0
LBC-CIN Predictive Validation Set	CIN3	28	0.500715	No	0.016593		0		0																								-3.29578	Screening sample	<30	HPV16+ or HPV18+	LBC-CIN Predictive Validation Set	Cohort (nested case/control)	LBC-TP	HCP	N/A	CIN3	CIN3	0.016593
LBC-CIN Predictive Validation Set	CIN3	23	0.558306	No	0.494668		0.267267		0.385913																								-3.19452	Screening sample	<30	other hrHPV+	LBC-CIN Predictive Validation Set	Cohort (nested case/control)	LBC-TP	HCP	N/A	CIN3	CIN3	1.14785
LBC-CIN Predictive Validation Set	CIN3	24	0.589557	No	0		0		0																								-1.96164	Screening sample	<30	other hrHPV+	LBC-CIN Predictive Validation Set	Cohort (nested case/control)	LBC-TP	HCP	N/A	CIN3	CIN3	0
LBC-CIN Predictive Validation Set	CIN3	28	0.665455	No	0		0		0.0829683																								-3.80822	Screening sample	<30	other hrHPV+	LBC-CIN Predictive Validation Set	Cohort (nested case/control)	LBC-TP	HCP	N/A	CIN3	CIN3	0.0829683
LBC-CIN Predictive Validation Set	CIN3	23	0.601921	No	0.311189		0.467653		0																								-2.92603	Screening sample	<30	HPV16+ or HPV18+	LBC-CIN Predictive Validation Set	Cohort (nested case/control)	LBC-TP	HCP	N/A	CIN3	CIN3	0.778842
LBC-CIN Predictive Validation Set	CIN3	25	0.696426	No	0.112356		0.0440362		0																								-1.49053	Screening sample	<30	HPV16+ or HPV18+	LBC-CIN Predictive Validation Set	Cohort (nested case/control)	LBC-TP	HCP	N/A	CIN3	CIN3	0.156392
LBC-CIN Predictive Validation Set	CIN3	23	0.648857	No	0		0.0273865		0																								-3.12066	Screening sample	<30	other hrHPV+	LBC-CIN Predictive Validation Set	Cohort (nested case/control)	LBC-TP	HCP	N/A	CIN3	CIN3	0.0273865
LBC-CIN Predictive Validation Set	CIN3	25	0.71394	No	0.194784		0.0502772		0.0976082																								-3.13973	Screening sample	<30	HPV16+ or HPV18+	LBC-CIN Predictive Validation Set	Cohort (nested case/control)	LBC-TP	HCP	N/A	CIN3	CIN3	0.342669
LBC-CIN Predictive Validation Set	CIN3	28	0.70738	No	0.0039507		0.0191778		0.25588																								-3.37797	Screening sample	<30	HPV16+ or HPV18+	LBC-CIN Predictive Validation Set	Cohort (nested case/control)	LBC-TP	HCP	N/A	CIN3	CIN3	0.279009
LBC-CIN Predictive Validation Set	CIN3	23	0.650553	No	0		0		0																								-2.95616	Screening sample	<30	other hrHPV+	LBC-CIN Predictive Validation Set	Cohort (nested case/control)	LBC-TP	HCP	N/A	CIN3	CIN3	0
LBC-CIN Predictive Validation Set	CIN3	24	0.920847	No	0.0366503		0.00917261		0																								-2.65742	Screening sample	<30	other hrHPV+	LBC-CIN Predictive Validation Set	Cohort (nested case/control)	LBC-TP	HCP	N/A	CIN3	CIN3	0.0458229
LBC-CIN Predictive Validation Set	CIN3	29	0.607593	No	0.985382		0.539306		0.133207																								-1.62466	Screening sample	<30	HPV16+ or HPV18+	LBC-CIN Predictive Validation Set	Cohort (nested case/control)	LBC-TP	HCP	N/A	CIN3	CIN3	1.65789
LBC-CIN Predictive Validation Set	CIN3	29	0.70601	No	0		0.0848678		0																								-3.2629	Screening sample	<30	other hrHPV+	LBC-CIN Predictive Validation Set	Cohort (nested case/control)	LBC-TP	HCP	N/A	CIN3	CIN3	0.0848678
LBC-CIN Predictive Validation Set	CIN3	23	0.924147	No	0.0297749		0.00259277		0																								-3.29053	Screening sample	<30	HPV16+ or HPV18+	LBC-CIN Predictive Validation Set	Cohort (nested case/control)	LBC-TP	HCP	N/A	CIN3	CIN3	0.0323677
LBC-CIN Predictive Validation Set	CIN3	28	0.546064	No	0.341439		0.0451124		0																								-2.29863	Screening sample	<30	HPV16+ or HPV18+	LBC-CIN Predictive Validation Set	Cohort (nested case/control)	LBC-TP	HCP	N/A	CIN3	CIN3	0.386552
LBC-CIN Predictive Validation Set	CIN3	28	0.321267	No	0.172777		0		0																								-3.10947	Screening sample	<30	HPV16+ or HPV18+	LBC-CIN Predictive Validation Set	Cohort (nested case/control)	LBC-TP	HCP	N/A	CIN3	CIN3	0.172777
LBC-CIN Predictive Validation Set	CIN3	29	0.11334	No	0		0		0																								-2.00548	Screening sample	<30	HPV16+ or HPV18+	LBC-CIN Predictive Validation Set	Cohort (nested case/control)	LBC-TP	HCP	N/A	CIN3	CIN3	0
LBC-CIN Predictive Validation Set	CIN3	26	0.675417	No	0.0438075		0.125569		0																								-1.49874	Clinical sample	<30	HPV16+ or HPV18+	LBC-CIN Predictive Validation Set	Cohort (nested case/control)	LBC-TP	HCP	N/A	CIN3	CIN3	0.169377
LBC-CIN Predictive Validation Set	CIN3	27	0.688733	No	0		0.000127214		0																								-3.35354	Screening sample	<30	HPV16+ or HPV18+	LBC-CIN Predictive Validation Set	Cohort (nested case/control)	LBC-TP	HCP	N/A	CIN3	CIN3	0.000127214
LBC-CIN Predictive Validation Set	CIN3	23	0.449054	No	0		0.00180112		0																								-2.99452	Screening sample	<30	other hrHPV+	LBC-CIN Predictive Validation Set	Cohort (nested case/control)	LBC-TP	HCP	N/A	CIN3	CIN3	0.00180112
LBC-CIN Predictive Validation Set	CIN3	26	0.504294	No	0.0105703		0		0																								-3.65194	Screening sample	<30	HPV16+ or HPV18+	LBC-CIN Predictive Validation Set	Cohort (nested case/control)	LBC-TP	HCP	N/A	CIN3	CIN3	0.0105703
LBC-CIN Predictive Validation Set	CIN3	23	0.934066	No	1.26537		0.383689		0.466862																								-3.03014	Screening sample	<30	HPV16+ or HPV18+	LBC-CIN Predictive Validation Set	Cohort (nested case/control)	LBC-TP	HCP	N/A	CIN3	CIN3	2.11593
LBC-CIN Predictive Validation Set	CIN3	25	0.205027	No	0.0062679		0		0																								-3.18368	Screening sample	<30	other hrHPV+	LBC-CIN Predictive Validation Set	Cohort (nested case/control)	LBC-TP	HCP	N/A	CIN3	CIN3	0.0062679
LBC-CIN Predictive Validation Set	CIN3	24	0.428201	No	0.458493		0.338102		0																								-2.99452	Screening sample	<30	HPV16+ or HPV18+	LBC-CIN Predictive Validation Set	Cohort (nested case/control)	LBC-TP	HCP	N/A	CIN3	CIN3	0.796595
LBC-CIN Predictive Validation Set	CIN3	24	0.0305746	No	0.0946944		0		0.16875																								-1.79189	Clinical sample	<30	HPV16+ or HPV18+	LBC-CIN Predictive Validation Set	Cohort (nested case/control)	LBC-TP	HCP	N/A	CIN3	CIN3	0.263444
LBC-CIN Predictive Validation Set	CIN3	29	0.653984	No	0		0.202201		0																								-2.47957	Screening sample	<30	other hrHPV+	LBC-CIN Predictive Validation Set	Cohort (nested case/control)	LBC-TP	HCP	N/A	CIN3	CIN3	0.202201
LBC-CIN Predictive Validation Set	CIN3	27	0.0997315	No	0.000667665		0.0269137		0																								-1.31792	Clinical sample	<30	other hrHPV+	LBC-CIN Predictive Validation Set	Cohort (nested case/control)	LBC-TP	HCP	N/A	CIN3	CIN3	0.0275814
LBC-CIN Predictive Validation Set	CIN3	23	0.846275	No	0.0337729		0		0																								-3.14795	Screening sample	<30	HPV16+ or HPV18+	LBC-CIN Predictive Validation Set	Cohort (nested case/control)	LBC-TP	HCP	N/A	CIN3	CIN3	0.0337729
LBC-CIN Predictive Validation Set	CIN3	28	0.305109	No	0.0515292		0.140658		0																								-1.74247	Clinical sample	<30	other hrHPV+	LBC-CIN Predictive Validation Set	Cohort (nested case/control)	LBC-TP	HCP	N/A	CIN3	CIN3	0.192188
LBC-CIN Predictive Validation Set	CIN3	23	0.245093	No	0		0		0																								-2.66301	Screening sample	<30	other hrHPV+	LBC-CIN Predictive Validation Set	Cohort (nested case/control)	LBC-TP	HCP	N/A	CIN3	CIN3	0
LBC-CIN Predictive Validation Set	CIN3	23	0.821227	No	0		0.0547754		0																								-3.04943	Screening sample	<30	other hrHPV+	LBC-CIN Predictive Validation Set	Cohort (nested case/control)	LBC-TP	HCP	N/A	CIN3	CIN3	0.0547754
LBC-CIN Predictive Validation Set	CIN3	26	0.833656	No	0.454389		0		0																								-3.34532	Screening sample	<30	HPV16+ or HPV18+	LBC-CIN Predictive Validation Set	Cohort (nested case/control)	LBC-TP	HCP	N/A	CIN3	CIN3	0.454389
LBC-CIN Predictive Validation Set	CIN3	26	0.0977833	No	0.0566934		0.0126453		0																								-2.36998	Screening sample	<30	other hrHPV+	LBC-CIN Predictive Validation Set	Cohort (nested case/control)	LBC-TP	HCP	N/A	CIN3	CIN3	0.0693387
LBC-CIN Predictive Validation Set	CIN3	26	0.395325	No	0		0		0																								-3.14521	Screening sample	<30	other hrHPV+	LBC-CIN Predictive Validation Set	Cohort (nested case/control)	LBC-TP	HCP	N/A	CIN3	CIN3	0
LBC-CIN Predictive Validation Set	CIN3	23	0.643218	No	0.0294254		0.564357		0																								-2.33425	Screening sample	<30	HPV16+ or HPV18+	LBC-CIN Predictive Validation Set	Cohort (nested case/control)	LBC-TP	HCP	N/A	CIN3	CIN3	0.593783
LBC-CIN Predictive Validation Set	CIN3	24	0.93724	No	0		0		0																								-3.04932	Screening sample	<30	other hrHPV+	LBC-CIN Predictive Validation Set	Cohort (nested case/control)	LBC-TP	HCP	N/A	CIN3	CIN3	0
LBC-CIN Predictive Validation Set	CIN3	23	0.944229	No	0.486153		0.86376		0.250159																								-3.45468	Screening sample	<30	HPV16+ or HPV18+	LBC-CIN Predictive Validation Set	Cohort (nested case/control)	LBC-TP	HCP	N/A	CIN3	CIN3	1.60007
LBC-CIN Predictive Validation Set	CIN3	28	0.915672	No	0.374569		0.0902642		0.271157																								-3.14509	Screening sample	<30	other hrHPV+	LBC-CIN Predictive Validation Set	Cohort (nested case/control)	LBC-TP	HCP	N/A	CIN3	CIN3	0.735991
LBC-CIN Predictive Validation Set	CIN3	29	0.717504	No	0.665015		0.319237		0.238485																								-1.38619	Screening sample	<30	HPV16+ or HPV18+	LBC-CIN Predictive Validation Set	Cohort (nested case/control)	LBC-TP	HCP	N/A	CIN3	CIN3	1.22274
LBC-CIN Predictive Validation Set	CIN3	23	0.481685	No	2.2489		0.918		1.55095																								-3.24121	Screening sample	<30	other hrHPV+	LBC-CIN Predictive Validation Set	Cohort (nested case/control)	LBC-TP	HCP	N/A	CIN3	CIN3	4.71785
LBC-CIN Predictive Validation Set	CIN3	26	0.67184	No	0.0106029		9.62909e-05		0																								-1.26849	Screening sample	<30	other hrHPV+	LBC-CIN Predictive Validation Set	Cohort (nested case/control)	LBC-TP	HCP	N/A	CIN3	CIN3	0.0106992
LBC-CIN Predictive Validation Set	CIN3	29	0.933672	No	0		0		0																								-1.49589	Clinical sample	<30	HPV16+ or HPV18+	LBC-CIN Predictive Validation Set	Cohort (nested case/control)	LBC-TP	HCP	N/A	CIN3	CIN3	0
LBC-CIN Predictive Validation Set	CIN3	23	0.656461	No	0.156534		0		0																								-3.04932	Screening sample	<30	other hrHPV+	LBC-CIN Predictive Validation Set	Cohort (nested case/control)	LBC-TP	HCP	N/A	CIN3	CIN3	0.156534
LBC-CIN Predictive Validation Set	CIN3	29	0.564938	No	0		0.129001		0																								-3.31792	Screening sample	<30	other hrHPV+	LBC-CIN Predictive Validation Set	Cohort (nested case/control)	LBC-TP	HCP	N/A	CIN3	CIN3	0.129001
LBC-CIN Predictive Validation Set	CIN3	27	0.630759	No	0.113554		0.101754		0																								-3.52043	Screening sample	<30	HPV16+ or HPV18+	LBC-CIN Predictive Validation Set	Cohort (nested case/control)	LBC-TP	HCP	N/A	CIN3	CIN3	0.215308
LBC-CIN Predictive Validation Set	CIN3	28	0.501623	No	0.284547		0.00106879		0.0234643																								-2.69852	Clinical sample	<30	HPV16+ or HPV18+	LBC-CIN Predictive Validation Set	Cohort (nested case/control)	LBC-TP	HCP	N/A	CIN3	CIN3	0.30908
LBC-CIN Predictive Validation Set	CIN3	25	0.236977	No	0.24047		0		0																								-1.53413	Clinical sample	<30	other hrHPV+	LBC-CIN Predictive Validation Set	Cohort (nested case/control)	LBC-TP	HCP	N/A	CIN3	CIN3	0.24047
LBC-CIN Predictive Validation Set	CIN3	29	0.767293	No	0.117646		0.152032		0																								-2.97808	Screening sample	<30	HPV16+ or HPV18+	LBC-CIN Predictive Validation Set	Cohort (nested case/control)	LBC-TP	HCP	N/A	CIN3	CIN3	0.269678
LBC-CIN Predictive Validation Set	CIN3	26	0.829944	No	0.0937698		0.0951846		0.230886																								-2.92603	Screening sample	<30	HPV16+ or HPV18+	LBC-CIN Predictive Validation Set	Cohort (nested case/control)	LBC-TP	HCP	N/A	CIN3	CIN3	0.41984
LBC-CIN Predictive Validation Set	CIN3	29	0.443225	No	0.0397281		0.00112483		0																								-2.81096	Screening sample	<30	other hrHPV+	LBC-CIN Predictive Validation Set	Cohort (nested case/control)	LBC-TP	HCP	N/A	CIN3	CIN3	0.0408529
LBC-CIN Predictive Validation Set	CIN3	25	0.504405	No	0		0.00546161		0.0345937																								-1.77808	Clinical sample	<30	HPV16+ or HPV18+	LBC-CIN Predictive Validation Set	Cohort (nested case/control)	LBC-TP	HCP	N/A	CIN3	CIN3	0.0400553
LBC-CIN Predictive Validation Set	CIN3	25	0.891753	No	0.082326		0.059267		0																								-1.73687	Screening sample	<30	HPV16+ or HPV18+	LBC-CIN Predictive Validation Set	Cohort (nested case/control)	LBC-TP	HCP	N/A	CIN3	CIN3	0.141593
LBC-CIN Predictive Validation Set	CIN3	37	0.632633	No	0.000203369		0.238581		0																								-1.41358	Clinical sample	>=30	HPV16+ or HPV18+	LBC-CIN Predictive Validation Set	Cohort (nested case/control)	LBC-TP	HCP	N/A	CIN3	CIN3	0.238785
LBC-CIN Predictive Validation Set	CIN3	40	0.893247	No	0.368538		0.0228373		0																								-3.24669	Screening sample	>=30	HPV16+ or HPV18+	LBC-CIN Predictive Validation Set	Cohort (nested case/control)	LBC-TP	HCP	N/A	CIN3	CIN3	0.391375
LBC-CIN Predictive Validation Set	CIN3	30	0.402454	No	0.025524		0.00801712		0.0945023																								-1.93973	Clinical sample	>=30	other hrHPV+	LBC-CIN Predictive Validation Set	Cohort (nested case/control)	LBC-TP	HCP	N/A	CIN3	CIN3	0.128043
LBC-CIN Predictive Validation Set	CIN3	41	0.65537	No	1.34322		1.43483		0																								-3.09041	Screening sample	>=30	other hrHPV+	LBC-CIN Predictive Validation Set	Cohort (nested case/control)	LBC-TP	HCP	N/A	CIN3	CIN3	2.77805
LBC-CIN Predictive Validation Set	CIN3	39	0.53321	No	0.0744018		0.0361212		0.030813																								-3.07945	Screening sample	>=30	HPV16+ or HPV18+	LBC-CIN Predictive Validation Set	Cohort (nested case/control)	LBC-TP	HCP	N/A	CIN3	CIN3	0.141336
LBC-CIN Predictive Validation Set	CIN3	32	0.740968	No	0.505093		0.0450429		0.501994																								-3.14509	Screening sample	>=30	other hrHPV+	LBC-CIN Predictive Validation Set	Cohort (nested case/control)	LBC-TP	HCP	N/A	CIN3	CIN3	1.05213
LBC-CIN Predictive Validation Set	CIN3	42	0.652917	No	0		0.0739116		0																								-3.28208	Screening sample	>=30	other hrHPV+	LBC-CIN Predictive Validation Set	Cohort (nested case/control)	LBC-TP	HCP	N/A	CIN3	CIN3	0.0739116
LBC-CIN Predictive Validation Set	CIN3	41	0.643223	No	10.4242		9.53362		9.63347																								-2.66564	Screening sample	>=30	HPV16+ or HPV18+	LBC-CIN Predictive Validation Set	Cohort (nested case/control)	LBC-TP	HCP	N/A	CIN3	CIN3	29.5913
LBC-CIN Predictive Validation Set	CIN3	30	0.953447	No	0		0.080371		0																								-3.14247	Screening sample	>=30	HPV16+ or HPV18+	LBC-CIN Predictive Validation Set	Cohort (nested case/control)	LBC-TP	HCP	N/A	CIN3	CIN3	0.080371
LBC-CIN Predictive Validation Set	CIN3	35	0.755421	No	0.0175173		0		0.0563577																								-3.08493	Screening sample	>=30	HPV16+ or HPV18+	LBC-CIN Predictive Validation Set	Cohort (nested case/control)	LBC-TP	HCP	N/A	CIN3	CIN3	0.073875
LBC-CIN Predictive Validation Set	CIN3	34	0.275994	No	0.210112		0.0394939		0.0359377																								-3.13436	Screening sample	>=30	other hrHPV+	LBC-CIN Predictive Validation Set	Cohort (nested case/control)	LBC-TP	HCP	N/A	CIN3	CIN3	0.285544
LBC-CIN Predictive Validation Set	CIN3	46	0.678672	No	3.75229		3.68997		4.85198																								-1.19178	Screening sample	>=30	HPV16+ or HPV18+	LBC-CIN Predictive Validation Set	Cohort (nested case/control)	LBC-TP	HCP	N/A	CIN3	CIN3	12.2942
LBC-CIN Predictive Validation Set	CIN3	32	0.759709	No	1.97052		1.39189		3.69069																								-3.10674	Screening sample	>=30	HPV16+ or HPV18+	LBC-CIN Predictive Validation Set	Cohort (nested case/control)	LBC-TP	HCP	N/A	CIN3	CIN3	7.0531
LBC-CIN Predictive Validation Set	CIN3	49	0.56902	No	0.132743		0.15609		0																								-3.21358	Screening sample	>=30	HPV16+ or HPV18+	LBC-CIN Predictive Validation Set	Cohort (nested case/control)	LBC-TP	HCP	N/A	CIN3	CIN3	0.288833
LBC-CIN Predictive Validation Set	CIN3	30	0.75804	No	0.244214		0		0.0415097																								-3.16975	Screening sample	>=30	HPV16+ or HPV18+	LBC-CIN Predictive Validation Set	Cohort (nested case/control)	LBC-TP	HCP	N/A	CIN3	CIN3	0.285723
LBC-CIN Predictive Validation Set	CIN3	30	0.942395	No	0		0.0518148		0																								-3.10137	Screening sample	>=30	other hrHPV+	LBC-CIN Predictive Validation Set	Cohort (nested case/control)	LBC-TP	HCP	N/A	CIN3	CIN3	0.0518148
LBC-CIN Predictive Validation Set	CIN3	41	0.522418	No	0.165504		0.106904		0.0417875																								-3.26027	Screening sample	>=30	other hrHPV+	LBC-CIN Predictive Validation Set	Cohort (nested case/control)	LBC-TP	HCP	N/A	CIN3	CIN3	0.314196
LBC-CIN Predictive Validation Set	CIN3	31	0.559847	No	0.031695		0.635985		0.0196894																								-3.18619	Screening sample	>=30	HPV16+ or HPV18+	LBC-CIN Predictive Validation Set	Cohort (nested case/control)	LBC-TP	HCP	N/A	CIN3	CIN3	0.687369
LBC-CIN Predictive Validation Set	CIN3	32	0.925044	No	0.00969595		0.00117907		0.0528016																								-3.12329	Screening sample	>=30	HPV16+ or HPV18+	LBC-CIN Predictive Validation Set	Cohort (nested case/control)	LBC-TP	HCP	N/A	CIN3	CIN3	0.0636766
LBC-CIN Predictive Validation Set	CIN3	32	0.905977	No	0.260759		0.252391		0.349637																								-3.30685	Screening sample	>=30	other hrHPV+	LBC-CIN Predictive Validation Set	Cohort (nested case/control)	LBC-TP	HCP	N/A	CIN3	CIN3	0.862787
LBC-CIN Predictive Validation Set	CIN3	44	0.46326	No	0.154329		0.401509		0.159809																								-3.20274	Screening sample	>=30	HPV16+ or HPV18+	LBC-CIN Predictive Validation Set	Cohort (nested case/control)	LBC-TP	HCP	N/A	CIN3	CIN3	0.715646
LBC-CIN Predictive Validation Set	CIN3	36	0.651387	No	0.369628		0.302127		0.328354																								-2.37808	Screening sample	>=30	HPV16+ or HPV18+	LBC-CIN Predictive Validation Set	Cohort (nested case/control)	LBC-TP	HCP	N/A	CIN3	CIN3	1.00011
LBC-CIN Predictive Validation Set	CIN3	38	0.822085	No	1.15271		1.18779		0.00993503																								-2.99452	Screening sample	>=30	other hrHPV+	LBC-CIN Predictive Validation Set	Cohort (nested case/control)	LBC-TP	HCP	N/A	CIN3	CIN3	2.35044
LBC-CIN Predictive Validation Set	CIN3	40	0.524072	No	0		0.0559679		0																								-3.17249	Screening sample	>=30	other hrHPV+	LBC-CIN Predictive Validation Set	Cohort (nested case/control)	LBC-TP	HCP	N/A	CIN3	CIN3	0.0559679
LBC-CIN Predictive Validation Set	CIN3	33	0.610835	No	0		0.205557		0.141117																								-3.05753	Screening sample	>=30	HPV16+ or HPV18+	LBC-CIN Predictive Validation Set	Cohort (nested case/control)	LBC-TP	HCP	N/A	CIN3	CIN3	0.346674
LBC-CIN Predictive Validation Set	CIN3	49	0.410307	No	1.49569		0.628125		0.338173																								-3.13425	Screening sample	>=30	other hrHPV+	LBC-CIN Predictive Validation Set	Cohort (nested case/control)	LBC-TP	HCP	N/A	CIN3	CIN3	2.46199
LBC-CIN Predictive Validation Set	CIN3	34	0.686006	No	0.0302549		0.270209		0.0383279																								-3.37249	Screening sample	>=30	other hrHPV+	LBC-CIN Predictive Validation Set	Cohort (nested case/control)	LBC-TP	HCP	N/A	CIN3	CIN3	0.338792
LBC-CIN Predictive Validation Set	CIN3	41	0.605791	No	0		0		0.000114524																								-3.49041	Screening sample	>=30	HPV16+ or HPV18+	LBC-CIN Predictive Validation Set	Cohort (nested case/control)	LBC-TP	HCP	N/A	CIN3	CIN3	0.000114524
LBC-CIN Predictive Validation Set	CIN3	32	0.630984	No	8.35786		3.57741		4.65028																								-1.5371	Screening sample	>=30	HPV16+ or HPV18+	LBC-CIN Predictive Validation Set	Cohort (nested case/control)	LBC-TP	HCP	N/A	CIN3	CIN3	16.5856
LBC-CIN Predictive Validation Set	CIN3	36	0.859441	No	0		0.00230859		0.0252894																								-3.01918	Screening sample	>=30	HPV16+ or HPV18+	LBC-CIN Predictive Validation Set	Cohort (nested case/control)	LBC-TP	HCP	N/A	CIN3	CIN3	0.027598
LBC-CIN Predictive Validation Set	CIN3	48	0.842473	No	0.642691		0.56963		1.09857																								-3.14521	Screening sample	>=30	other hrHPV+	LBC-CIN Predictive Validation Set	Cohort (nested case/control)	LBC-TP	HCP	N/A	CIN3	CIN3	2.31089
LBC-CIN Predictive Validation Set	CIN3	32	0.516084	No	2.7814		4.1399		1.15097																								-3.30126	Screening sample	>=30	HPV16+ or HPV18+	LBC-CIN Predictive Validation Set	Cohort (nested case/control)	LBC-TP	HCP	N/A	CIN3	CIN3	8.07227
LBC-CIN Predictive Validation Set	CIN3	36	0.839608	No	0.00138478		0.00582827		0																								-2.81906	Screening sample	>=30	other hrHPV+	LBC-CIN Predictive Validation Set	Cohort (nested case/control)	LBC-TP	HCP	N/A	CIN3	CIN3	0.00721304
LBC-CIN Predictive Validation Set	CIN3	45	0.699705	No	0.0811546		0.00914157		0																								-1.4137	Screening sample	>=30	other hrHPV+	LBC-CIN Predictive Validation Set	Cohort (nested case/control)	LBC-TP	HCP	N/A	CIN3	CIN3	0.0902962
LBC-CIN Predictive Validation Set	CIN3	38	0.61133	No	0.923832		1.2857		3.25048																								-3.20811	Screening sample	>=30	other hrHPV+	LBC-CIN Predictive Validation Set	Cohort (nested case/control)	LBC-TP	HCP	N/A	CIN3	CIN3	5.46002
LBC-CIN Predictive Validation Set	CIN3	31	0.575897	No	0.889975		0.516902		0.129361																								-1.30137	Screening sample	>=30	other hrHPV+	LBC-CIN Predictive Validation Set	Cohort (nested case/control)	LBC-TP	HCP	N/A	CIN3	CIN3	1.53624
LBC-CIN Predictive Validation Set	CIN3	34	0.343535	No	2.01136		1.0464		2.24593																								-3.2903	Screening sample	>=30	other hrHPV+	LBC-CIN Predictive Validation Set	Cohort (nested case/control)	LBC-TP	HCP	N/A	CIN3	CIN3	5.3037
LBC-CIN Predictive Validation Set	CIN3	39	0.811736	No	0.504682		1.15899		0.533309																								-3.39167	Screening sample	>=30	HPV16+ or HPV18+	LBC-CIN Predictive Validation Set	Cohort (nested case/control)	LBC-TP	HCP	N/A	CIN3	CIN3	2.19699
LBC-CIN Predictive Validation Set	CIN3	37	0.708104	No	1.63357		1.00791		0.502244																								-3.39167	Screening sample	>=30	other hrHPV+	LBC-CIN Predictive Validation Set	Cohort (nested case/control)	LBC-TP	HCP	N/A	CIN3	CIN3	3.14372
LBC-CIN Predictive Validation Set	CIN3	45	0.744638	No	2.19515		1.73965		2.47529																								-3.21381	Screening sample	>=30	other hrHPV+	LBC-CIN Predictive Validation Set	Cohort (nested case/control)	LBC-TP	HCP	N/A	CIN3	CIN3	6.41009
LBC-CIN Predictive Validation Set	CIN3	37	0.93508	No	0.230344		0.402444		0.410497																								-3.20559	Clinical sample	>=30	HPV16+ or HPV18+	LBC-CIN Predictive Validation Set	Cohort (nested case/control)	LBC-TP	HCP	N/A	CIN3	CIN3	1.04329
LBC-CIN Predictive Validation Set	CIN3	43	0.586456	No	0		0.00841443		0.0208701																								-3.2411	Screening sample	>=30	HPV16+ or HPV18+	LBC-CIN Predictive Validation Set	Cohort (nested case/control)	LBC-TP	HCP	N/A	CIN3	CIN3	0.0292845
LBC-CIN Predictive Validation Set	CIN3	37	0.794686	No	0.39091		0.296398		0																								-3.16153	Screening sample	>=30	HPV16+ or HPV18+	LBC-CIN Predictive Validation Set	Cohort (nested case/control)	LBC-TP	HCP	N/A	CIN3	CIN3	0.687308
LBC-CIN Predictive Validation Set	CIN3	30	0.738722	No	0		0.000202871		0																								-3.09874	Screening sample	>=30	other hrHPV+	LBC-CIN Predictive Validation Set	Cohort (nested case/control)	LBC-TP	HCP	N/A	CIN3	CIN3	0.000202871
LBC-CIN Predictive Validation Set	CIN3	32	0.55753	No	0.11238		0		1.30623																								-3.20822	Screening sample	>=30	HPV16+ or HPV18+	LBC-CIN Predictive Validation Set	Cohort (nested case/control)	LBC-TP	HCP	N/A	CIN3	CIN3	1.41861
LBC-CIN Predictive Validation Set	CIN3	42	0.771532	No	2.11235		1.01863		1.09435																								-2.76153	Screening sample	>=30	other hrHPV+	LBC-CIN Predictive Validation Set	Cohort (nested case/control)	LBC-TP	HCP	N/A	CIN3	CIN3	4.22534
LBC-CIN Predictive Validation Set	CIN3	41	0.799337	No	0		0.0783957		0.0229165																								-3.31221	Screening sample	>=30	HPV16+ or HPV18+	LBC-CIN Predictive Validation Set	Cohort (nested case/control)	LBC-TP	HCP	N/A	CIN3	CIN3	0.101312
LBC-CIN Predictive Validation Set	CIN3	36	0.89805	No	0.0601708		0.0113835		0																								-1.07397	Clinical sample	>=30	HPV16+ or HPV18+	LBC-CIN Predictive Validation Set	Cohort (nested case/control)	LBC-TP	HCP	N/A	CIN3	CIN3	0.0715542
LBC-CIN Predictive Validation Set	CIN3	46	0.7886	No	0.500915		0.693105		0.0478808																								-3.47386	Screening sample	>=30	HPV16+ or HPV18+	LBC-CIN Predictive Validation Set	Cohort (nested case/control)	LBC-TP	HCP	N/A	CIN3	CIN3	1.2419
LBC-CIN Predictive Validation Set	CIN3	48	0.881471	No	0.254678		0.5389		0.110025																								-3.34235	Screening sample	>=30	other hrHPV+	LBC-CIN Predictive Validation Set	Cohort (nested case/control)	LBC-TP	HCP	N/A	CIN3	CIN3	0.903602
LBC-CIN Predictive Validation Set	CIN3	33	0.576208	No	0		0.0860041		0.103545																								-3.18082	Screening sample	>=30	HPV16+ or HPV18+	LBC-CIN Predictive Validation Set	Cohort (nested case/control)	LBC-TP	HCP	N/A	CIN3	CIN3	0.18955
LBC-CIN Predictive Validation Set	CIN3	33	0.739675	No	0		0.101213		0																								-3.22454	Screening sample	>=30	HPV16+ or HPV18+	LBC-CIN Predictive Validation Set	Cohort (nested case/control)	LBC-TP	HCP	N/A	CIN3	CIN3	0.101213
LBC-CIN Predictive Validation Set	CIN3	42		No	17.631		21.4825		25.8727																								-1.62203	Screening sample	>=30	other hrHPV+	LBC-CIN Predictive Validation Set	Cohort (nested case/control)	LBC-TP	HCP	N/A	CIN3	CIN3	64.9862
LBC-CIN Predictive Validation Set	CIN3	30	0.395133	No	0.0542649		0.129316		0.0483607																								-3.03288	Screening sample	>=30	HPV16+ or HPV18+	LBC-CIN Predictive Validation Set	Cohort (nested case/control)	LBC-TP	HCP	N/A	CIN3	CIN3	0.231942
LBC-CIN Predictive Validation Set	CIN3	48	0.393307	No	0.00273081		0.0219421		0																								-1.18904	Clinical sample	>=30	other hrHPV+	LBC-CIN Predictive Validation Set	Cohort (nested case/control)	LBC-TP	HCP	N/A	CIN3	CIN3	0.0246729
LBC-CIN Predictive Validation Set	CIN3	31	0.57122	No	0.558323		0.7332		0.410133																								-2.87123	Screening sample	>=30	HPV16+ or HPV18+	LBC-CIN Predictive Validation Set	Cohort (nested case/control)	LBC-TP	HCP	N/A	CIN3	CIN3	1.70166
LBC-CIN Predictive Validation Set	CIN3	41	0.841273	No	0.0420395		0.0673324		0.0743255																								-3.13413	Screening sample	>=30	HPV16+ or HPV18+	LBC-CIN Predictive Validation Set	Cohort (nested case/control)	LBC-TP	HCP	N/A	CIN3	CIN3	0.183697
LBC-CIN Predictive Validation Set	CIN3	35	0.38216	No	2.21273		1.53383		0.439649																								-3.16975	Screening sample	>=30	HPV16+ or HPV18+	LBC-CIN Predictive Validation Set	Cohort (nested case/control)	LBC-TP	HCP	N/A	CIN3	CIN3	4.18621
LBC-CIN Predictive Validation Set	CIN3	42	0.829585	No	0		0.00904454		0																								-3.26301	Screening sample	>=30	other hrHPV+	LBC-CIN Predictive Validation Set	Cohort (nested case/control)	LBC-TP	HCP	N/A	CIN3	CIN3	0.00904454
LBC-CIN Predictive Validation Set	CIN3	30	0.0213305	No	0.756654		1.58913		0.0457728																								-3.32591	Screening sample	>=30	other hrHPV+	LBC-CIN Predictive Validation Set	Cohort (nested case/control)	LBC-TP	HCP	N/A	CIN3	CIN3	2.39156
LBC-CIN Predictive Validation Set	CIN3	31	0.673385	No	4.23746		1.17497		3.02805																								-3.08219	Screening sample	>=30	HPV16+ or HPV18+	LBC-CIN Predictive Validation Set	Cohort (nested case/control)	LBC-TP	HCP	N/A	CIN3	CIN3	8.44048
LBC-CIN Predictive Validation Set	CIN3	30	0.684122	No	0		0		0																								-3.21655	Screening sample	>=30	other hrHPV+	LBC-CIN Predictive Validation Set	Cohort (nested case/control)	LBC-TP	HCP	N/A	CIN3	CIN3	0
LBC-CIN Predictive Validation Set	CIN3	33	0.474487	No	0.029192		0.126945		0.0285903																								-3.4355	Screening sample	>=30	HPV16+ or HPV18+	LBC-CIN Predictive Validation Set	Cohort (nested case/control)	LBC-TP	HCP	N/A	CIN3	CIN3	0.184728
LBC-CIN Predictive Validation Set	CIN3	40	0.304488	No	19.036		8.00002		2.52106																								-3.51769	Screening sample	>=30	HPV16+ or HPV18+	LBC-CIN Predictive Validation Set	Cohort (nested case/control)	LBC-TP	HCP	N/A	CIN3	CIN3	29.5571
LBC-CIN Predictive Validation Set	CIN3	41	0.793935	No	0		0.00301129		0.106562																								-3.3726	Clinical sample	>=30	other hrHPV+	LBC-CIN Predictive Validation Set	Cohort (nested case/control)	LBC-TP	HCP	N/A	CIN3	CIN3	0.109573
LBC-CIN Predictive Validation Set	CIN3	35	0.895707	No	0.959885		1.43113		2.39491																								-3.14783	Screening sample	>=30	HPV16+ or HPV18+	LBC-CIN Predictive Validation Set	Cohort (nested case/control)	LBC-TP	HCP	N/A	CIN3	CIN3	4.78593
LBC-CIN Predictive Validation Set	CIN3	37	0.554176	No	0.429611		0.164788		0.255571																								-3.32317	Screening sample	>=30	other hrHPV+	LBC-CIN Predictive Validation Set	Cohort (nested case/control)	LBC-TP	HCP	N/A	CIN3	CIN3	0.84997
LBC-CIN Predictive Validation Set	CIN3	34	0.688768	No	2.14176		2.58269		0.723392																								-3.0903	Screening sample	>=30	other hrHPV+	LBC-CIN Predictive Validation Set	Cohort (nested case/control)	LBC-TP	HCP	N/A	CIN3	CIN3	5.44785
LBC-CIN Predictive Validation Set	CIN3	46	0.230693	No	0.0299869		0.306132		0.08138																								-1.9863	Clinical sample	>=30	HPV16+ or HPV18+	LBC-CIN Predictive Validation Set	Cohort (nested case/control)	LBC-TP	HCP	N/A	CIN3	CIN3	0.417499
LBC-CIN Predictive Validation Set	CIN3	36	0.160118	No	0.432824		0.810039		0.120622																								-3.27386	Screening sample	>=30	HPV16+ or HPV18+	LBC-CIN Predictive Validation Set	Cohort (nested case/control)	LBC-TP	HCP	N/A	CIN3	CIN3	1.36349
LBC-CIN Predictive Validation Set	CIN3	31	0.762469	No	0.817901		0.695212		0.0377039																								-3.39441	Screening sample	>=30	other hrHPV+	LBC-CIN Predictive Validation Set	Cohort (nested case/control)	LBC-TP	HCP	N/A	CIN3	CIN3	1.55082
LBC-CIN Diagnostic Validation Set	CIN3+	65.0503		No	107.797		88.7082		101.174																								0		>=30	Unknown	LBC-CIN Diagnostic Validation Set	Case/Control	LBC-TP	HCP	N/A	Invasive cervical cancer	Invasive cervical cancer	297.679
LBC-CIN Diagnostic Validation Set	CIN3+	27.3992		No	15.5125		27.788		12.9265																								0		<30	Unknown	LBC-CIN Diagnostic Validation Set	Case/Control	LBC-TP	HCP	N/A	Invasive cervical cancer	Invasive cervical cancer	56.227
LBC-CIN Diagnostic Validation Set	CIN3+	25.8171		No	27.1346		36.1815		21.5216																								0		<30	Unknown	LBC-CIN Diagnostic Validation Set	Case/Control	LBC-TP	HCP	N/A	Invasive cervical cancer	Invasive cervical cancer	84.8377
LBC-CIN Diagnostic Validation Set	CIN3+	67.539		No	66.6278		48.5862		28.8385																								0		>=30	Unknown	LBC-CIN Diagnostic Validation Set	Case/Control	LBC-TP	HCP	N/A	Invasive cervical cancer	Invasive cervical cancer	144.052
LBC-CIN Diagnostic Validation Set	Control	31.8047	0.404914	No	0.00133655		0.00907035		0																								0		>=30	Unknown	LBC-CIN Diagnostic Validation Set	Case/Control	LBC-TP	HCP	Normal cytology	N/A	Normal cytology	0.0104069
LBC-CIN Diagnostic Validation Set	Control	59.8424	0.0189227	No	0.0982127		0.0553485		0.0152357																								0		>=30	Unknown	LBC-CIN Diagnostic Validation Set	Case/Control	LBC-TP	HCP	Normal cytology	N/A	Normal cytology	0.168797
LBC-CIN Diagnostic Validation Set	CIN3+	61.5208		No	15.1963		39.4819		42.2492																								0		>=30	Unknown	LBC-CIN Diagnostic Validation Set	Case/Control	LBC-TP	HCP	N/A	Invasive cervical cancer	Invasive cervical cancer	96.9275
LBC-CIN Diagnostic Validation Set	CIN3+	42.9636		No	31.9096		31.7833		16.1771																								0		>=30	Unknown	LBC-CIN Diagnostic Validation Set	Case/Control	LBC-TP	HCP	N/A	Invasive cervical cancer	Invasive cervical cancer	79.8699
LBC-CIN Diagnostic Validation Set	Control	60.5957	0.27619	No	0.0551734		0.07537		0.0661007																								0		>=30	Unknown	LBC-CIN Diagnostic Validation Set	Case/Control	LBC-TP	HCP	Normal cytology	N/A	Normal cytology	0.196644
LBC-CIN Diagnostic Validation Set	Control	67.9604	0.885492	No	0.00301917		0.000171295		0.00928606																								0		>=30	Unknown	LBC-CIN Diagnostic Validation Set	Case/Control	LBC-TP	HCP	Normal cytology	N/A	Normal cytology	0.0124765
LBC-CIN Diagnostic Validation Set	CIN3+	31.6595		No	0.590583		0.0682518		0.00213604																								0		>=30	Unknown	LBC-CIN Diagnostic Validation Set	Case/Control	LBC-TP	HCP	N/A	Invasive cervical cancer	Invasive cervical cancer	0.660971
LBC-CIN Diagnostic Validation Set	Control	31.7388	0.335128	No	0		0		0																								0		>=30	Unknown	LBC-CIN Diagnostic Validation Set	Case/Control	LBC-TP	HCP	Normal cytology	N/A	Normal cytology	0
LBC-CIN Diagnostic Validation Set	Control	67.7198	0.360822	No	0.000360149		0.0206091		0																								0		>=30	Unknown	LBC-CIN Diagnostic Validation Set	Case/Control	LBC-TP	HCP	Normal cytology	N/A	Normal cytology	0.0209692
LBC-CIN Diagnostic Validation Set	Control	28.779	0.68828	No	0.00345123		0.00377213		0																								0		<30	Unknown	LBC-CIN Diagnostic Validation Set	Case/Control	LBC-TP	HCP	Normal cytology	N/A	Normal cytology	0.00722336
LBC-CIN Diagnostic Validation Set	Control	43.5195	0.265997	No	0.113114		0.0594448		0.129425																								0		>=30	Unknown	LBC-CIN Diagnostic Validation Set	Case/Control	LBC-TP	HCP	Normal cytology	N/A	Normal cytology	0.301984
LBC-CIN Diagnostic Validation Set	Control	54.54	0.669706	No	0.0643544		0.0256761		0.001157																								0		>=30	Unknown	LBC-CIN Diagnostic Validation Set	Case/Control	LBC-TP	HCP	Normal cytology	N/A	Normal cytology	0.0911875
LBC-CIN Diagnostic Validation Set	CIN3+	63.353		No	78.1875		8.77837e-05		0.14044																								0		>=30	Unknown	LBC-CIN Diagnostic Validation Set	Case/Control	LBC-TP	HCP	N/A	Invasive cervical cancer	Invasive cervical cancer	78.328
LBC-CIN Diagnostic Validation Set	CIN3+	49.0417		No	27.5036		24.5965		27.4281																								0		>=30	Unknown	LBC-CIN Diagnostic Validation Set	Case/Control	LBC-TP	HCP	N/A	Invasive cervical cancer	Invasive cervical cancer	79.5282
LBC-CIN Diagnostic Validation Set	CIN3+	48.7957		No	8.67375		8.6064		4.18373																								0		>=30	Unknown	LBC-CIN Diagnostic Validation Set	Case/Control	LBC-TP	HCP	N/A	Invasive cervical cancer	Invasive cervical cancer	21.4639
LBC-CIN Diagnostic Validation Set	CIN3+	56.0096		No	0.842641		0.440953		0.619957																								0		>=30	Unknown	LBC-CIN Diagnostic Validation Set	Case/Control	LBC-TP	HCP	N/A	Invasive cervical cancer	Invasive cervical cancer	1.90355
LBC-CIN Diagnostic Validation Set	Control	53.7459	0.772071	No	0		4.21123e-05		0																								0		>=30	Unknown	LBC-CIN Diagnostic Validation Set	Case/Control	LBC-TP	HCP	Normal cytology	N/A	Normal cytology	4.21123e-05
LBC-CIN Diagnostic Validation Set	CIN3+	61.0832		No	7.1471		2.28306		3.53914																								0		>=30	Unknown	LBC-CIN Diagnostic Validation Set	Case/Control	LBC-TP	HCP	N/A	Invasive cervical cancer	Invasive cervical cancer	12.9693
LBC-CIN Diagnostic Validation Set	Control	49.9539	0.821443	No	0.0623829		0.0266189		0.0116756																								0		>=30	Unknown	LBC-CIN Diagnostic Validation Set	Case/Control	LBC-TP	HCP	Normal cytology	N/A	Normal cytology	0.100677
LBC-CIN Diagnostic Validation Set	Control	26.8735	0.0309934	No	0		1.30028e-05		0																								0		<30	Unknown	LBC-CIN Diagnostic Validation Set	Case/Control	LBC-TP	HCP	Normal cytology	N/A	Normal cytology	1.30028e-05
LBC-CIN Diagnostic Validation Set	Control	54.501	0.557082	No	1.27831		0.297504		0.114819																								0		>=30	Unknown	LBC-CIN Diagnostic Validation Set	Case/Control	LBC-TP	HCP	Normal cytology	N/A	Normal cytology	1.69063
LBC-CIN Diagnostic Validation Set	CIN3+	27.1174		No	27.2821		28.0719		19.353																								0		<30	Unknown	LBC-CIN Diagnostic Validation Set	Case/Control	LBC-TP	HCP	N/A	Invasive cervical cancer	Invasive cervical cancer	74.7071
LBC-CIN Diagnostic Validation Set	Control	42.0907	0.207153	No	3.14591e-06		0.0140568		0																								0		>=30	Unknown	LBC-CIN Diagnostic Validation Set	Case/Control	LBC-TP	HCP	Normal cytology	N/A	Normal cytology	0.01406
LBC-CIN Diagnostic Validation Set	Control	60.7685		No	0.245299		0.110531		0.119012																								0		>=30	Unknown	LBC-CIN Diagnostic Validation Set	Case/Control	LBC-TP	HCP	Normal cytology	N/A	Normal cytology	0.474842
LBC-CIN Diagnostic Validation Set	CIN3+	67.8783		No	135.573		59.5187		37.3176																								0		>=30	Unknown	LBC-CIN Diagnostic Validation Set	Case/Control	LBC-TP	HCP	N/A	Invasive cervical cancer	Invasive cervical cancer	232.409
LBC-CIN Diagnostic Validation Set	Control	67.9169	0.521322	No	0.0430924		0.0310159		0.000431163																								0		>=30	Unknown	LBC-CIN Diagnostic Validation Set	Case/Control	LBC-TP	HCP	Normal cytology	N/A	Normal cytology	0.0745394
LBC-CIN Diagnostic Validation Set	CIN3+	31.1776		No	11.1018		23.0966		20.1026																								0		>=30	Unknown	LBC-CIN Diagnostic Validation Set	Case/Control	LBC-TP	HCP	N/A	Invasive cervical cancer	Invasive cervical cancer	54.3009
LBC-CIN Diagnostic Validation Set	Control	61.2059	0.436651	No	0.0531135		0.274897		0.116267																								0		>=30	Unknown	LBC-CIN Diagnostic Validation Set	Case/Control	LBC-TP	HCP	Normal cytology	N/A	Normal cytology	0.444277
LBC-CIN Diagnostic Validation Set	CIN3+	59.0217		No	73.783		30.2643		58.7736																								0		>=30	Unknown	LBC-CIN Diagnostic Validation Set	Case/Control	LBC-TP	HCP	N/A	Invasive cervical cancer	Invasive cervical cancer	162.821
LBC-CIN Diagnostic Validation Set	CIN3+	50.3262		No	55.5122		43.6428		52.2897																								0		>=30	Unknown	LBC-CIN Diagnostic Validation Set	Case/Control	LBC-TP	HCP	N/A	Invasive cervical cancer	Invasive cervical cancer	151.445
LBC-CIN Diagnostic Validation Set	Control	49.7754	0.479724	No	0.027322		0.160341		0																								0		>=30	Unknown	LBC-CIN Diagnostic Validation Set	Case/Control	LBC-TP	HCP	Normal cytology	N/A	Normal cytology	0.187663
LBC-CIN Diagnostic Validation Set	Control	67.7636	0.891328	No	0.000339148		0.00329167		0																								0		>=30	Unknown	LBC-CIN Diagnostic Validation Set	Case/Control	LBC-TP	HCP	Normal cytology	N/A	Normal cytology	0.00363082
LBC-CIN Diagnostic Validation Set	CIN3+	32.631		No	5.7195		8.31257		4.7992																								0		>=30	Unknown	LBC-CIN Diagnostic Validation Set	Case/Control	LBC-TP	HCP	N/A	Invasive cervical cancer	Invasive cervical cancer	18.8313
LBC-CIN Diagnostic Validation Set	Control	61.1676	0.0754434	No	0.000557574		0.0823739		0																								0		>=30	Unknown	LBC-CIN Diagnostic Validation Set	Case/Control	LBC-TP	HCP	Normal cytology	N/A	Normal cytology	0.0829314
LBC-CIN Diagnostic Validation Set	CIN3+	54.2084		No	5.96067		7.95365		6.49448																								0		>=30	Unknown	LBC-CIN Diagnostic Validation Set	Case/Control	LBC-TP	HCP	N/A	Invasive cervical cancer	Invasive cervical cancer	20.4088
LBC-CIN Diagnostic Validation Set	Control	63.51	0.716283	No	1.08016		0.651757		0.128566																								0		>=30	Unknown	LBC-CIN Diagnostic Validation Set	Case/Control	LBC-TP	HCP	Normal cytology	N/A	Normal cytology	1.86048
LBC-CIN Diagnostic Validation Set	Control	56.3791	0.901634	No	0.000115222		0.00734593		0																								0		>=30	Unknown	LBC-CIN Diagnostic Validation Set	Case/Control	LBC-TP	HCP	Normal cytology	N/A	Normal cytology	0.00746115
LBC-CIN Diagnostic Validation Set	Control	25.8197	0.601212	No	0.114335		0.0149541		0.107826																								0		<30	Unknown	LBC-CIN Diagnostic Validation Set	Case/Control	LBC-TP	HCP	Normal cytology	N/A	Normal cytology	0.237115
LBC-CIN Diagnostic Validation Set	Control	41.1292	0.444946	No	0.45009		0.185796		0.440589																								0		>=30	Unknown	LBC-CIN Diagnostic Validation Set	Case/Control	LBC-TP	HCP	Normal cytology	N/A	Normal cytology	1.07648
LBC-CIN Diagnostic Validation Set	Control	41.108	0.0957575	No	0.01025		0.0679282		0.0118935																								0		>=30	Unknown	LBC-CIN Diagnostic Validation Set	Case/Control	LBC-TP	HCP	Normal cytology	N/A	Normal cytology	0.0900717
LBC-CIN Diagnostic Validation Set	CIN3+	53.7539		No	106.996		101.353		43.5767																								0		>=30	Unknown	LBC-CIN Diagnostic Validation Set	Case/Control	LBC-TP	HCP	N/A	Invasive cervical cancer	Invasive cervical cancer	251.925
LBC-CIN Diagnostic Validation Set	Control	65.8716	0.0434724	No	0.431627		0.483142		0																								0		>=30	Unknown	LBC-CIN Diagnostic Validation Set	Case/Control	LBC-TP	HCP	Normal cytology	N/A	Normal cytology	0.914769
LBC-CIN Diagnostic Validation Set	Control	31.9962	0.133965	No	0.0210474		0.0143987		0.0323458																								0		>=30	Unknown	LBC-CIN Diagnostic Validation Set	Case/Control	LBC-TP	HCP	Normal cytology	N/A	Normal cytology	0.0677919
LBC-CIN Diagnostic Validation Set	Control	57.4419	0.651716	No	0.184266		0.231212		0.50032																								0		>=30	Unknown	LBC-CIN Diagnostic Validation Set	Case/Control	LBC-TP	HCP	Normal cytology	N/A	Normal cytology	0.915798
LBC-CIN Diagnostic Validation Set	Control	54.5398	0.70686	No	0.0194297		0.0750944		0.0061971																								0		>=30	Unknown	LBC-CIN Diagnostic Validation Set	Case/Control	LBC-TP	HCP	Normal cytology	N/A	Normal cytology	0.100721
